# Supplementary material for: (S)-1,2-Dimethyl-1,1,2-triphenyl-2-(4-piperidiniometh­yl)disilane chloride
Source: Acta Crystallogr Sect E Struct Rep Online. 2008 Sep 17;64(Pt 10):o1950. doi: 10.1107/S1600536808028808 (PMC2959254; doi:10.1107/S1600536808028808)
Supplement: Supplementary file 1 [file e-64-o1950-sup1.cif]

##############################################################################
###                                                                        ###
###        Electronic paper (Acta Crystallographica Section E)             ###
###                                                                        ###
##############################################################################
#                                                                            #
# This CIF contains the data in a paper accepted for publication in Acta     #
# Crystallographica Section E. It conforms to the requirements of Notes      #
# for Authors for Section E, and has been peer reviewed under the auspices   #
# of the IUCr Commission on Journals.                                        #
#                                                                            #
# Full details of the Crystallographic Information File format               #
# are given in the paper "The Crystallographic Information File (CIF):       #
# a New Standard Archive File for Crystallography" by S. R. Hall, F. H.      #
# Allen and I. D. Brown [Acta Cryst. (1991), A47, 655-685].                  #
#                                                                            #
# The current version of the core CIF dictionary is obtainable from          #
# ftp://ftp.iucr.org/pub/cif_core.dic. The current version number is 2.4.    #
#                                                                            #
# Software is freely available for graphical display of the structure(s) in  #
# this CIF.  For information consult the CIF home page http://www.iucr.org/  #
# cif/home.html                                                              #
#                                                                            #
# This file may be used for bona fide research purposes within the           #
# scientific community so long as proper attribution is given to the journal # 
# article from which it was obtained.                                        #
#                                                                            #
##############################################################################
                                             
data_I
_audit_creation_method     SHELXL-97
_chemical_name_systematic
;
(<i>S</i>)-1,2-Dimethyl-1,1,2-triphenyl-2-(4-piperidiniomethyl)disilane chloride
;
_chemical_name_common     ?
_chemical_formula_moiety     'C26 H34 N Si2 +, Cl-'
_chemical_formula_sum     'C26 H34 Cl N Si2'
_chemical_formula_iupac     'C26 H34 N Si2 +, Cl-'
_chemical_formula_weight     452.19
_chemical_melting_point     ?
_symmetry_cell_setting     Orthorhombic
_symmetry_space_group_name_H-M     'P 21 21 21'
_symmetry_space_group_name_Hall     'P 2ac 2ab'
loop_
    _symmetry_equiv_pos_as_xyz
    'x, y, z'
    '-x+1/2, -y, z+1/2'
    '-x, y+1/2, -z+1/2'
    'x+1/2, -y+1/2, -z'
_cell_length_a     10.120(2)
_cell_length_b     13.289(3)
_cell_length_c     18.598(4)
_cell_angle_alpha     90.00
_cell_angle_beta     90.00
_cell_angle_gamma     90.00
_cell_volume     2501.3(9)
_cell_formula_units_Z     4
_cell_measurement_reflns_used     999
_cell_measurement_theta_min     1.88
_cell_measurement_theta_max     26.0
_cell_measurement_temperature     173(2)
_exptl_crystal_description     block
_exptl_crystal_colour     colourless
_exptl_crystal_size_max     0.30
_exptl_crystal_size_mid     0.30
_exptl_crystal_size_min     0.20
_exptl_crystal_density_diffrn     1.201
_exptl_crystal_density_meas     ?
_exptl_crystal_density_method     'not measured'
_exptl_crystal_F_000     968
_exptl_absorpt_coefficient_mu     0.262
_exptl_absorpt_correction_type     'multi-scan'
_exptl_absorpt_process_details     '(SADABS; Bruker, 1999)'
_exptl_absorpt_correction_T_min     0.9256
_exptl_absorpt_correction_T_max     0.9495
_exptl_special_details
;
;
_diffrn_ambient_temperature     173(2)
_diffrn_radiation_type     MoK\a
_diffrn_radiation_wavelength     0.71073
_diffrn_radiation_source     'fine-focus sealed tube'
_diffrn_radiation_monochromator     graphite
_diffrn_measurement_device_type     'Bruker SMART APEX CCD'
_diffrn_measurement_method     '\w-scans'
_diffrn_detector_area_resol_mean     ?
_diffrn_reflns_number     45451
_diffrn_reflns_av_R_equivalents     0.0769
_diffrn_reflns_av_sigmaI/netI     0.0383
_diffrn_reflns_theta_min     1.88
_diffrn_reflns_theta_max     26.00
_diffrn_reflns_theta_full     26.00
_diffrn_measured_fraction_theta_max     1.000
_diffrn_measured_fraction_theta_full     1.000
_diffrn_reflns_limit_h_min     -12
_diffrn_reflns_limit_h_max     12
_diffrn_reflns_limit_k_min     -16
_diffrn_reflns_limit_k_max     16
_diffrn_reflns_limit_l_min     -22
_diffrn_reflns_limit_l_max     22
_diffrn_standards_number     0
_diffrn_standards_interval_count     .
_diffrn_standards_interval_time     .
_diffrn_standards_decay_%     ?
_refine_special_details
;
Refinement of <i>F</i>^2^ against ALL reflections. The weighted <i>R</i>-factor
<i>wR</i> and goodness of fit <i>S</i> are based on <i>F</i>^2^, conventional
<i>R</i>-factors <i>R</i> are based on <i>F</i>, with <i>F</i> set to zero for
negative <i>F</i>^2^. The threshold expression of <i>F</i>^2^ >
\s(<i>F</i>^2^) is used only for calculating <i>R</i>-factors(gt) <i>etc</i>.
and is not relevant to the choice of reflections for refinement.
<i>R</i>-factors based on <i>F</i>^2^ are statistically about twice as large
as those based on <i>F</i>, and <i>R</i>- factors based on ALL data will be
even larger.
;
_reflns_number_total     4911
_reflns_number_gt     4808
_reflns_threshold_expression     'I>2\s(I)'
_refine_ls_structure_factor_coef     Fsqd
_refine_ls_matrix_type     full
_refine_ls_R_factor_all     0.0566
_refine_ls_R_factor_gt     0.0551
_refine_ls_wR_factor_gt     0.1479
_refine_ls_wR_factor_ref     0.1491
_refine_ls_goodness_of_fit_ref     1.051
_refine_ls_restrained_S_all     1.051
_refine_ls_number_reflns     4911
_refine_ls_number_parameters     277
_refine_ls_number_restraints     0
_refine_ls_number_constraints     ?
_refine_ls_hydrogen_treatment     mixed
_refine_ls_weighting_scheme     calc
_refine_ls_weighting_details
              'w=1/[\s^2^(Fo^2^)+(0.0402P)^2^+1.4067P] where P=(Fo^2^+2Fc^2^)/3'
_atom_sites_solution_hydrogens     geom
_atom_sites_solution_primary     direct
_atom_sites_solution_secondary     difmap
_refine_ls_shift/su_max     0.000
_refine_ls_shift/su_mean     0.000
_refine_diff_density_max     0.407
_refine_diff_density_min     -0.344
_refine_ls_extinction_method     none
_refine_ls_extinction_coef     ?
_refine_ls_abs_structure_details     'Flack (1983), 2128 Friedel pairs'
_refine_ls_abs_structure_Flack     0.08(10)
loop_
    _atom_type_symbol
    _atom_type_description
    _atom_type_scat_dispersion_real
    _atom_type_scat_dispersion_imag
    _atom_type_scat_source
    'C' 'C' 0.0033 0.0016
                         'International Tables Vol C Tables 4.2.6.8 and 6.1.1.4'
    'H' 'H' 0.0000 0.0000
                         'International Tables Vol C Tables 4.2.6.8 and 6.1.1.4'
    'N' 'N' 0.0061 0.0033
                         'International Tables Vol C Tables 4.2.6.8 and 6.1.1.4'
    'Si' 'Si' 0.0817 0.0704
                         'International Tables Vol C Tables 4.2.6.8 and 6.1.1.4'
    'Cl' 'Cl' 0.1484 0.1585
                         'International Tables Vol C Tables 4.2.6.8 and 6.1.1.4'
_computing_data_collection     'SMART (Bruker, 2001)'
_computing_cell_refinement     'SAINT-Plus (Bruker, 1999)'
_computing_data_reduction     'SAINT-Plus (Bruker, 1999)'
_computing_structure_solution     'SHELXS97 (Sheldrick, 2008)'
_computing_structure_refinement     'SHELXL97 (Sheldrick, 2008)'
_computing_molecular_graphics     'Ortep-3 (Farrugia, 1997)'
_computing_publication_material     'SHELXL97 (Sheldrick, 2008)'
loop_
    _atom_site_type_symbol
    _atom_site_label
    _atom_site_fract_x
    _atom_site_fract_y
    _atom_site_fract_z
    _atom_site_U_iso_or_equiv
    _atom_site_adp_type
    _atom_site_calc_flag
    _atom_site_refinement_flags
    _atom_site_occupancy
    _atom_site_disorder_assembly
    _atom_site_disorder_group
    Cl Cl -0.09614(10) 0.04149(6) 0.25243(5) 0.0361(2) Uani d . 1 . .
    Si Si1 0.28622(9) 0.21087(7) 0.20801(5) 0.0249(2) Uani d . 1 . .
    Si Si2 0.40619(9) 0.23973(7) 0.10071(5) 0.0276(2) Uani d . 1 . .
    N N1 0.0148(3) 0.2532(2) 0.25691(15) 0.0246(5) Uani d . 1 . .
    C C3 -0.2128(4) 0.2953(3) 0.2978(2) 0.0346(8) Uani d . 1 . .
    H H3B -0.2411 0.2241 0.2961 0.042 Uiso calc R 1 . .
    H H3A -0.2909 0.3378 0.2876 0.042 Uiso calc R 1 . .
    C C17 0.4393(5) 0.0299(3) -0.0646(2) 0.0433(10) Uani d . 1 . .
    H H17 0.5060 0.0075 -0.0968 0.052 Uiso calc R 1 . .
    C C8 0.3754(3) 0.2680(3) 0.28642(17) 0.0271(7) Uani d . 1 . .
    C C2 -0.1098(3) 0.3132(3) 0.24077(19) 0.0309(7) Uani d . 1 . .
    H H2A -0.0881 0.3858 0.2387 0.037 Uiso calc R 1 . .
    H H2B -0.1452 0.2930 0.1933 0.037 Uiso calc R 1 . .
    C C16 0.4683(4) 0.1011(3) -0.0121(2) 0.0374(9) Uani d . 1 . .
    H H16 0.5559 0.1262 -0.0082 0.045 Uiso calc R 1 . .
    C C6 0.0655(3) 0.2780(3) 0.32978(17) 0.0297(7) Uani d . 1 . .
    H H6A 0.0922 0.3496 0.3312 0.036 Uiso calc R 1 . .
    H H6B 0.1446 0.2366 0.3400 0.036 Uiso calc R 1 . .
    C C1 0.1159(3) 0.2715(2) 0.19928(16) 0.0273(7) Uani d . 1 . .
    H H1A 0.1290 0.3452 0.1956 0.033 Uiso calc R 1 . .
    H H1B 0.0773 0.2489 0.1531 0.033 Uiso calc R 1 . .
    C C11 0.4933(4) 0.3529(4) 0.4090(2) 0.0456(10) Uani d . 1 . .
    H H11 0.5315 0.3812 0.4510 0.055 Uiso calc R 1 . .
    C C18 0.3126(5) -0.0077(3) -0.0696(2) 0.0435(10) Uani d . 1 . .
    H H18 0.2926 -0.0565 -0.1054 0.052 Uiso calc R 1 . .
    C C19 0.2150(5) 0.0243(3) -0.0237(2) 0.0466(10) Uani d . 1 . .
    H H19 0.1282 -0.0025 -0.0273 0.056 Uiso calc R 1 . .
    C C10 0.4387(4) 0.4145(3) 0.3574(2) 0.0386(9) Uani d . 1 . .
    H H10 0.4416 0.4855 0.3630 0.046 Uiso calc R 1 . .
    C C21 0.3634(3) 0.3622(3) 0.05534(19) 0.0302(7) Uani d . 1 . .
    C C24 0.3080(4) 0.5453(3) -0.0126(2) 0.0411(9) Uani d . 1 . .
    H H24 0.2899 0.6077 -0.0355 0.049 Uiso calc R 1 . .
    C C26 0.3724(4) 0.3723(3) -0.0189(2) 0.0366(8) Uani d . 1 . .
    H H26 0.3978 0.3157 -0.0469 0.044 Uiso calc R 1 . .
    C C23 0.2970(4) 0.5373(3) 0.0615(2) 0.0420(9) Uani d . 1 . .
    H H23 0.2708 0.5938 0.0894 0.050 Uiso calc R 1 . .
    C C9 0.3793(4) 0.3723(3) 0.29742(19) 0.0314(7) Uani d . 1 . .
    H H9 0.3400 0.4154 0.2627 0.038 Uiso calc R 1 . .
    C C14 0.5853(4) 0.2419(3) 0.1259(2) 0.0397(8) Uani d . 1 . .
    H H14C 0.6392 0.2482 0.0823 0.060 Uiso calc R 1 . .
    H H14B 0.6081 0.1794 0.1509 0.060 Uiso calc R 1 . .
    H H14A 0.6024 0.2994 0.1576 0.060 Uiso calc R 1 . .
    C C7 0.2688(4) 0.0726(3) 0.2230(2) 0.0357(8) Uani d . 1 . .
    H H7B 0.3567 0.0420 0.2266 0.054 Uiso calc R 1 . .
    H H7C 0.2209 0.0426 0.1825 0.054 Uiso calc R 1 . .
    H H7A 0.2198 0.0607 0.2676 0.054 Uiso calc R 1 . .
    C C4 -0.1613(4) 0.3193(3) 0.3725(2) 0.0394(9) Uani d . 1 . .
    H H4A -0.1416 0.3920 0.3762 0.047 Uiso calc R 1 . .
    H H4B -0.2293 0.3024 0.4088 0.047 Uiso calc R 1 . .
    C C22 0.3244(4) 0.4466(3) 0.0945(2) 0.0363(8) Uani d . 1 . .
    H H22 0.3166 0.4415 0.1452 0.044 Uiso calc R 1 . .
    C C12 0.4926(4) 0.2503(4) 0.3995(2) 0.0435(9) Uani d . 1 . .
    H H12 0.5315 0.2080 0.4348 0.052 Uiso calc R 1 . .
    C C5 -0.0374(4) 0.2590(3) 0.38669(18) 0.0334(8) Uani d . 1 . .
    H H5A -0.0012 0.2774 0.4344 0.040 Uiso calc R 1 . .
    H H5B -0.0595 0.1864 0.3876 0.040 Uiso calc R 1 . .
    C C20 0.2446(4) 0.0968(3) 0.0282(2) 0.0368(9) Uani d . 1 . .
    H H20 0.1770 0.1196 0.0596 0.044 Uiso calc R 1 . .
    C C15 0.3720(4) 0.1364(3) 0.03482(18) 0.0314(8) Uani d . 1 . .
    C C13 0.4352(4) 0.2081(3) 0.33837(18) 0.0338(8) Uani d . 1 . .
    H H13 0.4369 0.1372 0.3321 0.041 Uiso calc R 1 . .
    C C25 0.3450(4) 0.4636(3) -0.0533(2) 0.0434(9) Uani d . 1 . .
    H H25 0.3518 0.4690 -0.1041 0.052 Uiso calc R 1 . .
    H H100 -0.007(5) 0.180(4) 0.254(3) 0.050(12) Uiso d . 1 . .
loop_
    _atom_site_aniso_label
    _atom_site_aniso_U_11
    _atom_site_aniso_U_22
    _atom_site_aniso_U_33
    _atom_site_aniso_U_12
    _atom_site_aniso_U_13
    _atom_site_aniso_U_23
    Cl 0.0441(5) 0.0229(4) 0.0413(5) -0.0063(4) -0.0004(4) -0.0006(3)
    Si1 0.0270(5) 0.0232(4) 0.0246(4) -0.0006(4) 0.0003(4) -0.0014(3)
    Si2 0.0272(5) 0.0288(4) 0.0269(4) 0.0008(4) 0.0010(4) -0.0027(4)
    N1 0.0219(13) 0.0218(13) 0.0300(13) -0.0003(11) -0.0012(11) -0.0007(11)
    C3 0.0275(17) 0.0338(18) 0.0425(19) 0.0043(15) -0.0010(16) 0.0033(16)
    C17 0.059(3) 0.040(2) 0.0312(18) 0.018(2) 0.0047(17) -0.0007(16)
    C8 0.0232(16) 0.0319(18) 0.0263(14) -0.0005(13) 0.0004(13) -0.0045(13)
    C2 0.0268(17) 0.0288(16) 0.0370(17) 0.0046(14) -0.0029(15) 0.0047(14)
    C16 0.044(2) 0.0319(19) 0.036(2) 0.0022(16) 0.0021(17) 0.0010(15)
    C6 0.0299(18) 0.0297(17) 0.0296(15) -0.0014(14) -0.0039(13) 0.0027(14)
    C1 0.0310(17) 0.0254(16) 0.0254(15) -0.0010(13) 0.0006(13) 0.0002(12)
    C11 0.035(2) 0.067(3) 0.034(2) 0.003(2) -0.0007(17) -0.0203(19)
    C18 0.066(3) 0.037(2) 0.0277(17) 0.006(2) -0.0085(19) -0.0083(15)
    C19 0.046(2) 0.048(2) 0.046(2) 0.000(2) -0.0119(19) -0.0086(18)
    C10 0.030(2) 0.040(2) 0.046(2) -0.0015(16) 0.0077(16) -0.0142(17)
    C21 0.0263(18) 0.0330(17) 0.0314(17) -0.0021(14) 0.0021(14) 0.0005(14)
    C24 0.038(2) 0.035(2) 0.051(2) -0.0022(17) -0.0056(17) 0.0141(18)
    C26 0.036(2) 0.039(2) 0.0353(19) -0.0011(16) -0.0011(16) -0.0027(16)
    C23 0.044(2) 0.0252(17) 0.057(2) -0.0022(17) 0.0085(19) 0.0011(17)
    C9 0.0306(19) 0.0304(17) 0.0333(17) -0.0031(14) -0.0030(15) 0.0015(15)
    C14 0.0336(19) 0.047(2) 0.0386(19) 0.0019(18) -0.0008(16) -0.0016(17)
    C7 0.046(2) 0.0242(16) 0.0369(18) -0.0006(16) 0.0047(16) 0.0003(14)
    C4 0.035(2) 0.045(2) 0.0382(19) 0.0024(17) 0.0073(16) -0.0065(17)
    C22 0.036(2) 0.0367(19) 0.0360(18) -0.0055(16) 0.0053(15) 0.0010(16)
    C12 0.038(2) 0.061(3) 0.0323(18) 0.0150(19) -0.0073(16) 0.0049(19)
    C5 0.0322(18) 0.0378(19) 0.0302(17) -0.0004(15) 0.0056(14) -0.0009(15)
    C20 0.036(2) 0.039(2) 0.0353(19) 0.0032(16) 0.0016(16) -0.0080(15)
    C15 0.037(2) 0.0297(17) 0.0281(17) 0.0024(15) -0.0028(14) 0.0009(13)
    C13 0.034(2) 0.0348(18) 0.0325(17) 0.0053(16) -0.0001(14) 0.0002(15)
    C25 0.049(2) 0.044(2) 0.0368(19) -0.0060(19) -0.0076(18) 0.0085(18)
_geom_special_details
;
All e.s.d.'s (except the e.s.d. in the dihedral angle between two l.s. planes)
are estimated using the full covariance matrix. The cell e.s.d.'s are taken
into account individually in the estimation of e.s.d.'s in distances, angles
and torsion angles; correlations between e.s.d.'s in cell parameters are only
used when they are defined by crystal symmetry. An approximate (isotropic)
treatment of cell e.s.d.'s is used for estimating e.s.d.'s involving l.s.
planes.
;
loop_
    _geom_bond_atom_site_label_1
    _geom_bond_atom_site_label_2
    _geom_bond_site_symmetry_2
    _geom_bond_distance
    _geom_bond_publ_flag
    Cl H100 . 2.05(5) yes
    Si1 C7 . 1.867(4) ?
    Si1 C8 . 1.876(3) ?
    Si1 C1 . 1.910(3) ?
    Si1 Si2 . 2.3672(13) yes
    Si2 C14 . 1.873(4) ?
    Si2 C15 . 1.873(4) ?
    Si2 C21 . 1.884(4) ?
    N1 C6 . 1.486(4) ?
    N1 C1 . 1.502(4) ?
    N1 C2 . 1.521(4) ?
    N1 H100 . 1.00(5) yes
    C3 C2 . 1.506(5) ?
    C3 C4 . 1.518(5) ?
    C3 H3B . 0.9900 ?
    C3 H3A . 0.9900 ?
    C17 C18 . 1.379(7) ?
    C17 C16 . 1.392(6) ?
    C17 H17 . 0.9500 ?
    C8 C13 . 1.391(5) ?
    C8 C9 . 1.402(5) ?
    C2 H2A . 0.9900 ?
    C2 H2B . 0.9900 ?
    C16 C15 . 1.389(5) ?
    C16 H16 . 0.9500 ?
    C6 C5 . 1.506(5) ?
    C6 H6A . 0.9900 ?
    C6 H6B . 0.9900 ?
    C1 H1A . 0.9900 ?
    C1 H1B . 0.9900 ?
    C11 C12 . 1.374(7) ?
    C11 C10 . 1.377(6) ?
    C11 H11 . 0.9500 ?
    C18 C19 . 1.374(6) ?
    C18 H18 . 0.9500 ?
    C19 C20 . 1.397(6) ?
    C19 H19 . 0.9500 ?
    C10 C9 . 1.386(5) ?
    C10 H10 . 0.9500 ?
    C21 C26 . 1.390(5) ?
    C21 C22 . 1.393(5) ?
    C24 C25 . 1.375(6) ?
    C24 C23 . 1.388(6) ?
    C24 H24 . 0.9500 ?
    C26 C25 . 1.400(6) ?
    C26 H26 . 0.9500 ?
    C23 C22 . 1.381(6) ?
    C23 H23 . 0.9500 ?
    C9 H9 . 0.9500 ?
    C14 H14C . 0.9800 ?
    C14 H14B . 0.9800 ?
    C14 H14A . 0.9800 ?
    C7 H7B . 0.9800 ?
    C7 H7C . 0.9800 ?
    C7 H7A . 0.9800 ?
    C4 C5 . 1.511(5) ?
    C4 H4A . 0.9900 ?
    C4 H4B . 0.9900 ?
    C22 H22 . 0.9500 ?
    C12 C13 . 1.395(5) ?
    C12 H12 . 0.9500 ?
    C5 H5A . 0.9900 ?
    C5 H5B . 0.9900 ?
    C20 C15 . 1.398(5) ?
    C20 H20 . 0.9500 ?
    C13 H13 . 0.9500 ?
    C25 H25 . 0.9500 ?
    N1 Cl . 3.031(3) yes
loop_
    _geom_angle_atom_site_label_1
    _geom_angle_atom_site_label_2
    _geom_angle_atom_site_label_3
    _geom_angle_site_symmetry_1
    _geom_angle_site_symmetry_3
    _geom_angle
    _geom_angle_publ_flag
    C7 Si1 C8 . . 109.16(17) ?
    C7 Si1 C1 . . 110.05(17) ?
    C8 Si1 C1 . . 109.24(14) ?
    C7 Si1 Si2 . . 109.48(13) ?
    C8 Si1 Si2 . . 110.06(11) ?
    C1 Si1 Si2 . . 108.84(10) ?
    C14 Si2 C15 . . 110.72(17) ?
    C14 Si2 C21 . . 108.73(17) ?
    C15 Si2 C21 . . 107.34(15) ?
    C14 Si2 Si1 . . 106.77(13) ?
    C15 Si2 Si1 . . 109.76(12) ?
    C21 Si2 Si1 . . 113.55(12) ?
    C6 N1 C1 . . 112.3(2) ?
    C6 N1 C2 . . 110.5(3) ?
    C1 N1 C2 . . 109.8(2) ?
    C6 N1 H100 . . 110(3) ?
    C1 N1 H100 . . 105(3) ?
    C2 N1 H100 . . 109(3) ?
    C2 C3 C4 . . 112.0(3) ?
    C2 C3 H3B . . 109.2 ?
    C4 C3 H3B . . 109.2 ?
    C2 C3 H3A . . 109.2 ?
    C4 C3 H3A . . 109.2 ?
    H3B C3 H3A . . 107.9 ?
    C18 C17 C16 . . 119.4(4) ?
    C18 C17 H17 . . 120.3 ?
    C16 C17 H17 . . 120.3 ?
    C13 C8 C9 . . 116.9(3) ?
    C13 C8 Si1 . . 121.2(3) ?
    C9 C8 Si1 . . 121.8(3) ?
    C3 C2 N1 . . 110.6(3) ?
    C3 C2 H2A . . 109.5 ?
    N1 C2 H2A . . 109.5 ?
    C3 C2 H2B . . 109.5 ?
    N1 C2 H2B . . 109.5 ?
    H2A C2 H2B . . 108.1 ?
    C15 C16 C17 . . 121.5(4) ?
    C15 C16 H16 . . 119.3 ?
    C17 C16 H16 . . 119.3 ?
    N1 C6 C5 . . 111.4(3) ?
    N1 C6 H6A . . 109.3 ?
    C5 C6 H6A . . 109.3 ?
    N1 C6 H6B . . 109.3 ?
    C5 C6 H6B . . 109.3 ?
    H6A C6 H6B . . 108.0 ?
    N1 C1 Si1 . . 119.1(2) ?
    N1 C1 H1A . . 107.5 ?
    Si1 C1 H1A . . 107.5 ?
    N1 C1 H1B . . 107.5 ?
    Si1 C1 H1B . . 107.5 ?
    H1A C1 H1B . . 107.0 ?
    C12 C11 C10 . . 119.9(4) ?
    C12 C11 H11 . . 120.1 ?
    C10 C11 H11 . . 120.1 ?
    C19 C18 C17 . . 121.0(4) ?
    C19 C18 H18 . . 119.5 ?
    C17 C18 H18 . . 119.5 ?
    C18 C19 C20 . . 119.3(4) ?
    C18 C19 H19 . . 120.4 ?
    C20 C19 H19 . . 120.4 ?
    C11 C10 C9 . . 119.6(4) ?
    C11 C10 H10 . . 120.2 ?
    C9 C10 H10 . . 120.2 ?
    C26 C21 C22 . . 117.4(3) ?
    C26 C21 Si2 . . 120.9(3) ?
    C22 C21 Si2 . . 121.7(3) ?
    C25 C24 C23 . . 120.5(4) ?
    C25 C24 H24 . . 119.7 ?
    C23 C24 H24 . . 119.7 ?
    C21 C26 C25 . . 121.6(4) ?
    C21 C26 H26 . . 119.2 ?
    C25 C26 H26 . . 119.2 ?
    C22 C23 C24 . . 119.4(4) ?
    C22 C23 H23 . . 120.3 ?
    C24 C23 H23 . . 120.3 ?
    C10 C9 C8 . . 122.0(3) ?
    C10 C9 H9 . . 119.0 ?
    C8 C9 H9 . . 119.0 ?
    Si2 C14 H14C . . 109.5 ?
    Si2 C14 H14B . . 109.5 ?
    H14C C14 H14B . . 109.5 ?
    Si2 C14 H14A . . 109.5 ?
    H14C C14 H14A . . 109.5 ?
    H14B C14 H14A . . 109.5 ?
    Si1 C7 H7B . . 109.5 ?
    Si1 C7 H7C . . 109.5 ?
    H7B C7 H7C . . 109.5 ?
    Si1 C7 H7A . . 109.5 ?
    H7B C7 H7A . . 109.5 ?
    H7C C7 H7A . . 109.5 ?
    C5 C4 C3 . . 109.5(3) ?
    C5 C4 H4A . . 109.8 ?
    C3 C4 H4A . . 109.8 ?
    C5 C4 H4B . . 109.8 ?
    C3 C4 H4B . . 109.8 ?
    H4A C4 H4B . . 108.2 ?
    C23 C22 C21 . . 121.9(4) ?
    C23 C22 H22 . . 119.1 ?
    C21 C22 H22 . . 119.1 ?
    C11 C12 C13 . . 120.4(4) ?
    C11 C12 H12 . . 119.8 ?
    C13 C12 H12 . . 119.8 ?
    C6 C5 C4 . . 111.2(3) ?
    C6 C5 H5A . . 109.4 ?
    C4 C5 H5A . . 109.4 ?
    C6 C5 H5B . . 109.4 ?
    C4 C5 H5B . . 109.4 ?
    H5A C5 H5B . . 108.0 ?
    C19 C20 C15 . . 121.2(4) ?
    C19 C20 H20 . . 119.4 ?
    C15 C20 H20 . . 119.4 ?
    C16 C15 C20 . . 117.7(3) ?
    C16 C15 Si2 . . 121.9(3) ?
    C20 C15 Si2 . . 120.3(3) ?
    C8 C13 C12 . . 121.1(4) ?
    C8 C13 H13 . . 119.4 ?
    C12 C13 H13 . . 119.4 ?
    C24 C25 C26 . . 119.1(4) ?
    C24 C25 H25 . . 120.4 ?
    C26 C25 H25 . . 120.4 ?
    N1 H100 Cl . . 166.(4)   yes
loop_
    _geom_hbond_atom_site_label_D
    _geom_hbond_atom_site_label_H
    _geom_hbond_atom_site_label_A
    _geom_hbond_site_symmetry_A
    _geom_hbond_distance_DH
    _geom_hbond_distance_HA
    _geom_hbond_distance_DA
    _geom_hbond_angle_DHA
    N1 H100 Cl . 1.00(5) 2.05(5) 3.031(3) 166(4)
data_New_Global_Publ_Block
_journal_date_recd_electronic     2008-08-18
_journal_date_accepted     2008-09-08
_journal_name_full     'Acta Crystallographica, Section E'
_journal_year     2008
_journal_volume     64
_journal_issue     10
_journal_page_first     o1950
_journal_page_last     o1950
_journal_paper_category     QO
_journal_coeditor_code     WM2191
_publ_contact_author_name     'Carsten Strohmann'
_publ_contact_author_address
;
Anorganische Chemie,
Technische Universit\"at Dortmund,
Otto-Hahn-Strasse 6,
44227 Dortmund,
Germany
;
_publ_contact_author_email     'mail@carsten-strohmann.de '
_publ_contact_author_fax     '(+49)931-888-4605;'
_publ_contact_author_phone     '(+49)931-888-4613'
_publ_section_title
;
(<i>S</i>)-1,2-Dimethyl-1,1,2-triphenyl-2-(4-piperidiniomethyl)disilane chloride
;
loop_
    _publ_author_name
    _publ_author_footnote
    _publ_author_address
    'D\"aschlein, Christian' .
;
Anorganische Chemie,
Technische Universit\"at Dortmund,
Otto-Hahn-Strasse 6,
44227 Dortmund,
Germany
;
    'Gessner, Viktoria H.' .
;
Anorganische Chemie,
Technische Universit\"at Dortmund,
Otto-Hahn-Strasse 6,
44227 Dortmund,
Germany
;
    'Strohmann, Carsten' .
;
Anorganische Chemie,
Technische Universit\"at Dortmund,
Otto-Hahn-Strasse 6,
44227 Dortmund,
Germany
;
_publ_section_synopsis     .
