# Supplementary material for: (S)-1,2-Dimethyl-1,1,2-triphenyl-2-(4-piperidiniometh­yl)disilane chloride
Source: Acta Crystallogr Sect E Struct Rep Online. 2008 Sep 17;64(Pt 10):o1950. doi: 10.1107/S1600536808028808 (PMC2959254; doi:10.1107/S1600536808028808)
Supplement: Supplementary file 2 [file e-64-o1950-Isup2.hkl]

#
# h,k,l, Fc-squared, Fo-squared, sigma(Fo-squared) and status flag
#
data_I
_shelx_title ' ch1221 in P2(1)2(1)2(1)'
_shelx_refln_list_code          4
_shelx_F_calc_maximum      173.62
_exptl_crystal_F_000       968.00
_reflns_d_resolution_high  0.8107
 
loop_
 _symmetry_equiv_pos_as_xyz
 'x, y, z'
 '-x+1/2, -y, z+1/2'
 '-x, y+1/2, -z+1/2'
 'x+1/2, -y+1/2, -z'
 
_cell_length_a    10.1203
_cell_length_b    13.2894
_cell_length_c    18.5984
_cell_angle_alpha  90.000
_cell_angle_beta   90.000
_cell_angle_gamma  90.000
 
_shelx_F_squared_multiplier     1.000
 
loop_
 _refln_index_h
 _refln_index_k
 _refln_index_l
 _refln_F_squared_calc
 _refln_F_squared_meas
 _refln_F_squared_sigma
 _refln_observed_status
   2   0   0      213.57      253.53      7.27 o
   4   0   0     2970.73     3268.07     54.68 o
   6   0   0     2177.69     2179.02     47.62 o
   8   0   0      162.87      157.66     22.58 o
  10   0   0     1558.26     1435.38    134.15 o
  12   0   0       56.27       82.50     35.81 o
   1   1   0      242.46      234.60     11.26 o
   2   1   0    30145.38    34703.84    279.82 o
   3   1   0     8577.47     9789.67     81.05 o
   4   1   0       12.36       23.19      2.23 o
   5   1   0     2065.82     2241.50     33.25 o
   6   1   0        4.18       22.75      4.03 o
   7   1   0       60.18       84.08      8.38 o
   8   1   0      899.74      830.72     29.60 o
   9   1   0      177.13      201.94     20.07 o
  10   1   0      482.43      456.04     30.27 o
  11   1   0        3.93       53.31     15.73 o
  12   1   0        0.01        4.95     10.92 o
   0   2   0    11856.62    12080.14    155.29 o
   1   2   0       71.40      105.77      4.68 o
   2   2   0    12819.10    13536.08    115.35 o
   3   2   0        0.91        2.23      2.65 o
   4   2   0        4.37       18.77      3.15 o
   5   2   0      829.45      842.23     17.05 o
   6   2   0      334.70      318.39     12.91 o
   7   2   0      986.81     1068.85     26.80 o
   8   2   0      522.35      545.67     25.14 o
   9   2   0        1.23       18.56      7.66 o
  10   2   0      314.39      326.13     28.18 o
  11   2   0       26.79       55.33     12.01 o
  12   2   0       46.50       52.95     12.40 o
   1   3   0     5327.85     5667.85     54.55 o
   2   3   0     3154.49     3433.38     39.84 o
   3   3   0       21.76       31.11      3.92 o
   4   3   0     3443.72     3745.32     44.87 o
   5   3   0       21.60       25.58      3.96 o
   6   3   0     1713.64     1642.19     30.33 o
   7   3   0        1.96       13.77      6.48 o
   8   3   0     1088.50      983.26     33.21 o
   9   3   0      546.43      444.86     34.01 o
  10   3   0       38.71       46.00     10.14 o
  11   3   0       44.82       96.86     12.22 o
  12   3   0        3.51       34.62     24.29 o
   0   4   0    27541.98    29852.21    368.03 o
   1   4   0    10058.00    10797.25    106.88 o
   2   4   0      593.47      678.57     15.91 o
   3   4   0     4313.20     4448.75     52.37 o
   4   4   0        6.55       13.21      3.17 o
   5   4   0      707.66      759.43     18.49 o
   6   4   0     1024.50      952.70     21.43 o
   7   4   0     1339.35     1346.47     40.23 o
   8   4   0      657.69      593.48     31.63 o
   9   4   0      186.87      203.63     18.94 o
  10   4   0     1315.44     1023.60     67.23 o
  11   4   0       22.47       32.24      8.56 o
  12   4   0       50.38       51.18     10.40 o
   1   5   0     3689.04     3922.57     45.74 o
   2   5   0      750.14      706.65     15.93 o
   3   5   0      133.10      139.99      9.00 o
   4   5   0     1759.51     1822.67     28.17 o
   5   5   0        7.51       22.78      5.72 o
   6   5   0       12.39       26.38      4.98 o
   7   5   0       43.37       58.89      8.86 o
   8   5   0      737.36      673.43     33.90 o
   9   5   0      284.04      299.36     22.26 o
  10   5   0      182.77      157.93     21.53 o
  11   5   0      112.52      111.83     14.63 o
   0   6   0     6881.20     7483.08    109.22 o
   1   6   0     1368.26     1451.54     25.34 o
   2   6   0     1668.49     1743.60     28.84 o
   3   6   0      245.11      259.14     12.13 o
   4   6   0      295.61      357.72     13.92 o
   5   6   0     1152.71     1101.98     23.97 o
   6   6   0      910.73      891.41     25.84 o
   7   6   0      760.03      709.62     30.83 o
   8   6   0       43.60       45.14      9.05 o
   9   6   0      218.83      236.54     20.03 o
  10   6   0       43.84       76.69     12.77 o
  11   6   0      217.40      190.39     19.83 o
   1   7   0      978.91     1004.48     21.91 o
   2   7   0      386.63      388.69     15.65 o
   3   7   0      909.96      889.53     21.64 o
   4   7   0      107.70      134.56     12.27 o
   5   7   0      435.38      470.94     20.06 o
   6   7   0       76.61       77.27      9.48 o
   7   7   0       82.51       80.51     11.29 o
   8   7   0        7.33       42.25      8.27 o
   9   7   0        9.92       11.68      7.16 o
  10   7   0       89.24       84.22     15.00 o
  11   7   0      109.83       95.91     15.72 o
   0   8   0     1082.17     1193.50     36.58 o
   1   8   0     4420.13     4357.33     56.65 o
   2   8   0     3201.88     3106.87     53.86 o
   3   8   0      304.16      308.03     15.72 o
   4   8   0      300.88      256.31     13.44 o
   5   8   0        8.02       17.86      6.37 o
   6   8   0        7.15       22.26     10.89 o
   7   8   0      820.77      782.45     36.86 o
   8   8   0      549.21      470.18     32.59 o
   9   8   0      597.38      494.63     33.35 o
  10   8   0        8.11       31.12     10.80 o
   1   9   0     2164.51     2052.85     36.96 o
   2   9   0      687.11      640.03     21.69 o
   3   9   0       37.81       40.91      6.81 o
   4   9   0     1698.66     1551.88     34.17 o
   5   9   0      266.83      284.61     16.96 o
   6   9   0     2521.66     2328.78     57.72 o
   7   9   0       15.11       25.04      7.36 o
   8   9   0        6.58       25.75      8.39 o
   9   9   0      386.03      368.16     39.67 o
  10   9   0       12.72       37.19     13.50 o
   0  10   0     1961.13     1882.81     55.48 o
   1  10   0      169.81      221.65     14.36 o
   2  10   0     1557.43     1504.37     32.63 o
   3  10   0      267.71      329.29     16.41 o
   4  10   0     1551.48     1446.17     34.15 o
   5  10   0       93.91      105.12     10.83 o
   6  10   0        2.81       15.74      6.81 o
   7  10   0      712.53      623.37     34.45 o
   8  10   0      201.64      177.35     18.92 o
   9  10   0       13.55       31.48      9.98 o
   1  11   0     1561.80     1370.10     38.89 o
   2  11   0      114.16      151.97     14.98 o
   3  11   0      440.05      440.57     23.51 o
   4  11   0       19.69       23.53      6.82 o
   5  11   0      401.77      369.75     23.37 o
   6  11   0      105.09      131.95     14.84 o
   7  11   0      134.14      158.25     16.80 o
   8  11   0       26.85       23.45     16.90 o
   9  11   0        1.85       22.52     13.46 o
   0  12   0     1533.11     1457.64     59.10 o
   1  12   0       56.78       88.57     12.03 o
   2  12   0      824.33      718.46     36.33 o
   3  12   0        0.81       22.43      7.47 o
   4  12   0      236.51      252.37     19.14 o
   5  12   0       31.62       57.92      9.60 o
   6  12   0       50.73       78.90     12.67 o
   7  12   0      347.36      381.63     32.48 o
   8  12   0       35.03       35.64     15.56 o
   1  13   0      326.55      321.31     22.16 o
   2  13   0      202.58      229.81     20.60 o
   3  13   0       51.03       97.43     12.23 o
   4  13   0      764.45      672.38     36.74 o
   5  13   0        0.87       14.15      8.23 o
   6  13   0       31.81       57.82     12.60 o
   7  13   0       79.22       88.49     15.92 o
   0  14   0      289.41      255.46     28.10 o
   1  14   0      403.05      389.57     27.37 o
   2  14   0      692.08      653.82     36.09 o
   3  14   0        4.52       13.33      7.87 o
   4  14   0      176.53      189.45     17.17 o
   5  14   0      626.55      613.10     42.26 o
   6  14   0       23.13       26.14     10.05 o
   1  15   0      319.57      281.24     22.32 o
   2  15   0      244.99      232.69     19.50 o
   3  15   0       15.69       18.89      7.71 o
   4  15   0      192.64      177.25     17.15 o
   5  15   0        0.04       27.39      9.27 o
   0  16   0       57.26       48.64     26.92 o
   1  16   0        7.70       29.41      9.09 o
   2  16   0       51.97       70.16      9.78 o
   1   0   1      835.14      963.39     13.83 o
   2   0   1    11261.10    12444.34    101.38 o
   3   0   1      492.80      582.61     11.14 o
   4   0   1     1545.45     1723.53     23.47 o
   5   0   1      883.57      992.81     18.39 o
   6   0   1       93.40      106.60      7.63 o
   7   0   1      503.09      531.42     18.57 o
   8   0   1      103.00       92.83     10.71 o
   9   0   1      111.70      132.59     14.34 o
  10   0   1        3.98       23.62     13.30 o
  11   0   1      136.31      154.14     22.01 o
  12   0   1       41.53       32.41     16.98 o
 -12   1   1        9.34        9.18     11.31 o
 -11   1   1      121.06      148.05     17.48 o
 -10   1   1       95.60      130.09     14.65 o
  -9   1   1        4.13       15.84      9.64 o
  -8   1   1      830.87      831.70     32.55 o
  -7   1   1       79.39       99.15      8.85 o
  -6   1   1     1396.45     1305.19     26.80 o
  -5   1   1      866.48      863.43     17.48 o
  -4   1   1     5423.60     5824.48     57.36 o
  -3   1   1     9691.63    10462.21     94.78 o
  -2   1   1     1809.17     1989.47     19.77 o
  -1   1   1     5410.28     5880.15     72.99 o
   0   1   1     2073.38     2209.80     80.93 o
   1   1   1     5398.73     5874.40     68.98 o
   2   1   1     1716.24     1891.07     27.38 o
   3   1   1     9756.88    10574.71     94.31 o
   4   1   1     5351.08     5677.97     55.73 o
   5   1   1      875.77      870.58     16.15 o
   6   1   1     1411.63     1373.76     21.19 o
   7   1   1       80.12       88.81      8.11 o
   8   1   1      810.84      845.44     32.19 o
   9   1   1        3.93       21.36      8.51 o
  10   1   1       93.49       72.67     15.61 o
  11   1   1      121.00      127.37     20.21 o
  12   1   1        9.12       23.09     12.24 o
 -12   2   1        5.82       33.33     10.90 o
 -11   2   1      158.37      219.10     23.36 o
 -10   2   1       69.92       67.23     11.71 o
  -9   2   1      526.79      432.85     37.42 o
  -8   2   1      896.10      871.47     29.46 o
  -7   2   1     1093.39      987.83     26.58 o
  -6   2   1     1111.48     1085.14     23.69 o
  -5   2   1     3792.08     3857.10     46.15 o
  -4   2   1     1685.49     1605.64     22.41 o
  -3   2   1     1185.76     1186.13     17.06 o
  -2   2   1     3637.27     4156.05     40.30 o
  -1   2   1     1858.34     2143.63     22.14 o
   0   2   1      568.10      537.37     10.05 o
   1   2   1     1903.85     2238.61     27.65 o
   2   2   1     3607.14     4129.52     47.69 o
   3   2   1     1206.29     1192.27     22.75 o
   4   2   1     1714.57     1668.41     24.58 o
   5   2   1     3726.70     3871.10     43.30 o
   6   2   1     1093.30     1110.90     24.63 o
   7   2   1     1094.76      981.93     26.07 o
   8   2   1      900.72      909.61     31.08 o
   9   2   1      524.87      513.53     40.62 o
  10   2   1       67.00       89.59     13.90 o
  11   2   1      161.45      177.71     21.39 o
  12   2   1        6.31       32.75     21.64 o
 -12   3   1       94.79      117.80     15.54 o
 -11   3   1      273.63      257.27     24.70 o
 -10   3   1      718.41      671.34     42.74 o
  -9   3   1      471.02      496.81     35.61 o
  -8   3   1      208.73      242.17     17.76 o
  -7   3   1      498.61      462.01     17.11 o
  -6   3   1     2788.00     2662.04     46.30 o
  -5   3   1      514.38      494.01     13.01 o
  -4   3   1     1008.36     1006.77     19.36 o
  -3   3   1     4214.51     4494.96     49.00 o
  -2   3   1     1495.48     1622.63     21.94 o
  -1   3   1      664.09      709.49     13.60 o
   0   3   1     2587.47     2852.92     31.52 o
   1   3   1      654.07      724.17     14.31 o
   2   3   1     1513.36     1631.11     23.85 o
   3   3   1     4226.45     4491.56     51.42 o
   4   3   1     1042.87     1032.50     19.55 o
   5   3   1      504.12      484.82     16.08 o
   6   3   1     2782.81     2619.58     41.06 o
   7   3   1      498.69      479.47     19.45 o
   8   3   1      202.34      227.42     16.36 o
   9   3   1      484.34      473.89     28.88 o
  10   3   1      732.20      754.68     45.97 o
  11   3   1      270.52      248.67     27.18 o
  12   3   1       93.76      125.31     17.45 o
 -12   4   1       47.17       59.28     24.14 o
 -11   4   1        5.24       15.98      7.83 o
 -10   4   1      480.78      392.81     31.91 o
  -9   4   1       28.67       26.93      9.23 o
  -8   4   1      944.18      850.28     31.17 o
  -7   4   1      351.53      353.16     17.94 o
  -6   4   1      352.41      368.86     13.27 o
  -5   4   1      583.92      646.13     16.84 o
  -4   4   1     1698.95     1693.04     27.51 o
  -3   4   1      509.94      576.79     13.45 o
  -2   4   1        9.41       15.53      3.11 o
  -1   4   1     3294.68     3574.96     42.01 o
   0   4   1     5153.44     5780.99     58.04 o
   1   4   1     3322.86     3552.27     40.25 o
   2   4   1       14.77       11.98      3.41 o
   3   4   1      507.83      560.23     13.81 o
   4   4   1     1728.84     1779.03     25.34 o
   5   4   1      562.96      602.25     17.57 o
   6   4   1      336.95      357.04     13.87 o
   7   4   1      350.97      383.57     18.38 o
   8   4   1      953.06      841.16     52.15 o
   9   4   1       29.12       39.59     10.21 o
  10   4   1      472.23      394.92     32.90 o
  11   4   1        4.71       28.33      9.49 o
  12   4   1       49.33       46.20     12.26 o
 -11   5   1       20.29       19.35      8.73 o
 -10   5   1       82.95       86.86     14.00 o
  -9   5   1      133.69      151.98     14.67 o
  -8   5   1      372.05      361.13     24.89 o
  -7   5   1       93.17      120.37     10.87 o
  -6   5   1      761.29      756.86     20.72 o
  -5   5   1      173.35      191.62      8.22 o
  -4   5   1      441.83      468.95     14.54 o
  -3   5   1     1001.14     1025.64     19.14 o
  -2   5   1     1033.09      984.82     19.88 o
  -1   5   1      865.11      939.95     19.01 o
   0   5   1      114.95      130.43      8.22 o
   1   5   1      860.48      970.84     18.74 o
   2   5   1     1031.21      944.50     18.26 o
   3   5   1      972.27     1029.37     22.24 o
   4   5   1      450.57      478.42     15.80 o
   5   5   1      173.47      199.25     10.25 o
   6   5   1      760.08      776.29     21.29 o
   7   5   1       91.15      118.79     13.02 o
   8   5   1      377.78      357.94     24.68 o
   9   5   1      129.69      142.37     14.98 o
  10   5   1       84.99      105.31     15.56 o
  11   5   1       20.81       14.20      9.04 o
 -11   6   1       76.00       83.80     14.15 o
 -10   6   1      359.82      322.06     28.76 o
  -9   6   1      162.46      159.59     15.90 o
  -8   6   1      113.91       98.18     13.68 o
  -7   6   1      332.28      315.11     20.68 o
  -6   6   1      864.00      800.90     25.34 o
  -5   6   1      449.37      497.59     17.51 o
  -4   6   1       24.21       38.75      4.22 o
  -3   6   1     1030.87     1020.84     21.55 o
  -2   6   1       91.65      104.85      9.26 o
  -1   6   1      570.19      536.64     16.11 o
   0   6   1     4526.72     4461.71     52.49 o
   1   6   1      568.14      558.52     15.76 o
   2   6   1       85.64       92.18      7.94 o
   3   6   1     1034.09     1033.97     22.15 o
   4   6   1       24.33       29.33      5.33 o
   5   6   1      448.76      482.05     17.02 o
   6   6   1      870.30      812.67     23.56 o
   7   6   1      331.88      310.60     21.40 o
   8   6   1      114.57      102.23     12.83 o
   9   6   1      161.30      162.84     15.98 o
  10   6   1      362.86      279.31     26.27 o
  11   6   1       76.98       93.27     12.27 o
 -11   7   1      112.82      134.38     20.29 o
 -10   7   1      175.52      174.58     20.13 o
  -9   7   1      131.64      138.18     15.75 o
  -8   7   1      573.81      466.64     29.21 o
  -7   7   1      889.64      863.47     34.77 o
  -6   7   1      468.00      414.53     22.69 o
  -5   7   1      301.40      321.18     15.88 o
  -4   7   1      239.14      272.68     11.93 o
  -3   7   1     4148.91     4207.39     52.41 o
  -2   7   1     1057.24     1002.33     23.39 o
  -1   7   1     2861.27     2894.52     41.30 o
   0   7   1     1008.17      897.22     20.35 o
   1   7   1     2883.96     2947.50     41.75 o
   2   7   1     1035.92      935.49     21.62 o
   3   7   1     4159.43     4220.97     58.94 o
   4   7   1      243.30      268.88     14.39 o
   5   7   1      306.36      348.54     15.13 o
   6   7   1      468.68      422.65     23.15 o
   7   7   1      893.89      749.27     41.18 o
   8   7   1      571.90      443.65     28.37 o
   9   7   1      139.01      130.97     15.23 o
  10   7   1      177.00      188.62     17.94 o
  11   7   1      114.53      120.76     13.85 o
 -10   8   1        2.38       18.44      8.61 o
  -9   8   1      178.28      140.88     14.28 o
  -8   8   1       51.74       69.15     10.89 o
  -7   8   1       82.96       97.17     12.59 o
  -6   8   1      428.16      439.36     24.05 o
  -5   8   1     2036.82     1878.34     44.38 o
  -4   8   1     1335.82     1265.69     29.18 o
  -3   8   1      365.34      414.26     16.84 o
  -2   8   1     1476.46     1483.89     29.39 o
  -1   8   1      680.34      688.80     20.15 o
   0   8   1      170.06      235.67     13.26 o
   1   8   1      685.85      731.64     20.74 o
   2   8   1     1487.13     1458.65     29.23 o
   3   8   1      366.59      387.92     17.04 o
   4   8   1     1333.85     1224.50     27.60 o
   5   8   1     2044.08     1908.26     37.40 o
   6   8   1      443.65      430.08     24.45 o
   7   8   1       85.18       96.07     13.50 o
   8   8   1       52.47       57.05     10.81 o
   9   8   1      183.03      164.08     22.23 o
  10   8   1        2.02       30.09     16.20 o
 -10   9   1        7.56       34.38      9.07 o
  -9   9   1      175.29      182.98     19.40 o
  -8   9   1        9.83       29.66      7.75 o
  -7   9   1       22.82       26.07      7.41 o
  -6   9   1      720.12      676.12     30.87 o
  -5   9   1      609.25      650.51     24.40 o
  -4   9   1     1841.89     1658.66     35.36 o
  -3   9   1      674.40      662.30     20.98 o
  -2   9   1       43.32       47.42      7.33 o
  -1   9   1      406.52      413.74     17.85 o
   0   9   1      813.69      805.85     23.26 o
   1   9   1      421.37      400.13     17.23 o
   2   9   1       38.56       41.79      6.56 o
   3   9   1      659.32      657.03     21.90 o
   4   9   1     1880.57     1768.07     35.42 o
   5   9   1      614.18      649.34     32.25 o
   6   9   1      711.52      717.33     29.61 o
   7   9   1       25.72       43.58      9.20 o
   8   9   1        9.74       36.17      9.40 o
   9   9   1      176.63      158.91     17.01 o
  10   9   1        7.05       21.52     11.36 o
  -9  10   1      131.55      126.68     15.20 o
  -8  10   1      231.97      231.58     19.42 o
  -7  10   1      147.59      151.96     16.20 o
  -6  10   1      196.70      208.51     17.47 o
  -5  10   1       21.90       37.51      7.92 o
  -4  10   1       70.29       87.84     10.01 o
  -3  10   1       34.90       43.38      7.17 o
  -2  10   1      655.75      649.29     22.81 o
  -1  10   1      361.13      372.84     17.44 o
   0  10   1      363.52      359.13     16.48 o
   1  10   1      350.08      332.51     19.57 o
   2  10   1      652.30      653.04     25.64 o
   3  10   1       36.90       47.83      7.87 o
   4  10   1       65.19       69.56     10.42 o
   5  10   1       24.24       31.21      8.13 o
   6  10   1      190.16      215.87     19.44 o
   7  10   1      147.98      156.38     17.93 o
   8  10   1      233.76      220.28     18.93 o
   9  10   1      139.40      121.15     14.87 o
  -9  11   1      112.00      126.99     17.06 o
  -8  11   1      440.59      463.07     36.79 o
  -7  11   1       48.95       78.22     11.52 o
  -6  11   1      128.82      142.79     14.44 o
  -5  11   1      313.35      318.62     21.31 o
  -4  11   1      619.17      623.44     30.99 o
  -3  11   1      340.85      364.06     23.43 o
  -2  11   1     1483.14     1400.52     38.88 o
  -1  11   1       11.82       35.40      9.31 o
   0  11   1        5.03        5.77      5.19 o
   1  11   1       12.22       31.61      7.27 o
   2  11   1     1469.16     1354.73     35.13 o
   3  11   1      331.92      408.50     24.01 o
   4  11   1      610.52      606.81     29.93 o
   5  11   1      313.81      293.71     21.20 o
   6  11   1      133.04      143.25     15.23 o
   7  11   1       50.65       76.86     12.37 o
   8  11   1      448.63      436.90     34.68 o
   9  11   1      114.89      110.50     12.12 o
  -8  12   1       57.27       77.66     17.92 o
  -7  12   1       73.14       60.34     13.18 o
  -6  12   1      113.96      118.93     13.04 o
  -5  12   1     1349.83     1297.19     57.98 o
  -4  12   1      146.07      155.68     15.59 o
  -3  12   1       46.30       66.95     10.07 o
  -2  12   1      227.59      201.38     18.06 o
  -1  12   1      189.57      220.22     17.84 o
   0  12   1       13.94       17.52      7.56 o
   1  12   1      185.33      210.18     17.70 o
   2  12   1      224.01      225.52     17.77 o
   3  12   1       45.40       48.73      9.70 o
   4  12   1      148.44      161.51     15.05 o
   5  12   1     1368.20     1245.54     49.32 o
   6  12   1      115.37      142.58     12.85 o
   7  12   1       72.53       94.03     11.87 o
   8  12   1       58.65       74.58     15.10 o
  -7  13   1       28.79       56.42     11.45 o
  -6  13   1      261.82      280.64     25.27 o
  -5  13   1        8.14       24.83      9.02 o
  -4  13   1      105.94      106.65     12.21 o
  -3  13   1      422.96      400.15     26.02 o
  -2  13   1       80.86       90.98     11.98 o
  -1  13   1      474.95      456.39     29.41 o
   0  13   1        6.31       31.97      8.30 o
   1  13   1      473.25      421.22     26.17 o
   2  13   1       73.77       91.34     12.62 o
   3  13   1      441.20      462.18     29.86 o
   4  13   1       99.53      113.99     13.97 o
   5  13   1        9.02       17.48      7.93 o
   6  13   1      256.81      243.08     22.00 o
   7  13   1       27.41       69.56     11.58 o
  -6  14   1       26.70       68.49     12.28 o
  -5  14   1       23.28       32.54     13.23 o
  -4  14   1       48.62       74.46     10.68 o
  -3  14   1      124.72      140.89     14.17 o
  -2  14   1       43.97       64.86     14.54 o
  -1  14   1      541.61      475.72     29.29 o
   0  14   1      117.78      127.10     13.31 o
   1  14   1      535.75      465.69     30.59 o
   2  14   1       42.83       67.45     11.03 o
   3  14   1      127.15      116.31     13.23 o
   4  14   1       46.93       73.77     11.13 o
   5  14   1       25.03       42.20      9.65 o
   6  14   1       25.15       62.20     13.80 o
  -5  15   1      221.52      245.65     23.44 o
  -4  15   1      181.22      189.91     17.52 o
  -3  15   1       80.30       74.70      9.67 o
  -2  15   1      283.99      269.33     21.33 o
  -1  15   1      522.18      459.66     28.46 o
   0  15   1        0.64       17.01      8.85 o
   1  15   1      524.53      473.93     29.50 o
   2  15   1      289.67      309.88     23.31 o
   3  15   1       82.38       83.30     10.74 o
   4  15   1      177.49      211.51     17.59 o
   5  15   1      221.83      197.40     17.76 o
  -2  16   1      115.24      150.00     13.79 o
  -1  16   1       36.41       60.41      9.34 o
   0  16   1        2.30       19.38     11.96 o
   1  16   1       38.00       73.17     11.90 o
   2  16   1      115.07      134.92     12.34 o
   0   0   2     1723.94     2039.18     42.30 o
   1   0   2     4090.84     4374.20     40.81 o
   2   0   2      481.92      504.84      9.03 o
   3   0   2     4426.35     5077.98     46.78 o
   4   0   2      605.62      628.37     12.96 o
   5   0   2      254.18      353.43     11.22 o
   6   0   2     2725.29     2816.96     37.13 o
   7   0   2      248.74      267.35     12.06 o
   8   0   2       83.56      105.89     11.43 o
   9   0   2       53.50       85.54     12.41 o
  10   0   2      634.60      555.51     37.36 o
  11   0   2      181.38      205.53     23.76 o
  12   0   2       47.49       27.31     14.73 o
 -12   1   2       39.43       72.57     15.02 o
 -11   1   2       29.46       44.82      9.87 o
 -10   1   2       63.76       62.95     10.40 o
  -9   1   2       42.82       46.66     10.00 o
  -8   1   2     1499.90     1363.10     47.65 o
  -7   1   2     1857.11     1794.43     34.33 o
  -6   1   2      784.60      763.87     18.96 o
  -5   1   2      822.49      877.68     17.98 o
  -4   1   2     2324.42     2384.45     29.15 o
  -3   1   2     8564.94     9514.09     77.20 o
  -2   1   2      470.85      517.65      8.91 o
  -1   1   2     1523.62     1505.58     16.02 o
   0   1   2      218.92      208.66      5.35 o
   1   1   2     1477.74     1434.07     21.18 o
   2   1   2      457.84      477.79     10.11 o
   3   1   2     8661.34     9542.73    100.55 o
   4   1   2     2318.74     2344.19     32.88 o
   5   1   2      813.61      844.77     18.62 o
   6   1   2      787.54      787.52     17.14 o
   7   1   2     1827.35     1801.45     34.03 o
   8   1   2     1509.76     1400.83     39.84 o
   9   1   2       44.66       64.57      9.96 o
  10   1   2       65.49       57.45     21.45 o
  11   1   2       28.51       70.37     14.58 o
  12   1   2       39.80       63.08     11.67 o
 -12   2   2      383.01      316.79     42.82 o
 -11   2   2      171.57      176.37     17.60 o
 -10   2   2       88.65      101.97     11.85 o
  -9   2   2      133.16      124.08     15.54 o
  -8   2   2      123.92      148.31     12.82 o
  -7   2   2       61.33       83.60      9.14 o
  -6   2   2      851.31      820.06     20.65 o
  -5   2   2      528.56      568.34     16.93 o
  -4   2   2     1880.89     1824.05     25.70 o
  -3   2   2      869.43      865.96     14.50 o
  -2   2   2     5926.03     6459.29     53.30 o
  -1   2   2     3131.53     3432.78     31.37 o
   0   2   2    23699.75    26030.31    212.95 o
   1   2   2     3170.08     3414.65     39.31 o
   2   2   2     5890.26     6416.58     86.90 o
   3   2   2      854.51      849.57     16.50 o
   4   2   2     1852.51     1786.14     29.04 o
   5   2   2      526.84      570.09     15.98 o
   6   2   2      846.59      820.51     18.71 o
   7   2   2       63.36       72.96      8.22 o
   8   2   2      123.66      151.34     14.78 o
   9   2   2      126.90      133.46     14.96 o
  10   2   2       82.10       70.24     11.64 o
  11   2   2      173.72      179.54     23.63 o
  12   2   2      383.14      329.19     31.23 o
 -12   3   2      172.50      172.55     20.64 o
 -11   3   2       96.42      121.62     13.93 o
 -10   3   2      262.95      213.29     22.41 o
  -9   3   2      294.66      291.60     23.08 o
  -8   3   2      292.54      338.29     23.26 o
  -7   3   2     1726.20     1624.87     36.01 o
  -6   3   2       60.81       67.28      7.43 o
  -5   3   2      847.75      874.27     19.29 o
  -4   3   2     1361.80     1305.97     20.38 o
  -3   3   2      404.08      393.59     10.49 o
  -2   3   2     1155.57     1210.81     18.65 o
  -1   3   2     8572.14     9306.90     77.46 o
   0   3   2    11703.83    12772.00    116.98 o
   1   3   2     8647.50     9311.68     94.03 o
   2   3   2     1125.27     1173.44     24.45 o
   3   3   2      418.09      433.79     14.68 o
   4   3   2     1381.98     1324.39     25.61 o
   5   3   2      847.96      838.14     19.87 o
   6   3   2       52.28       73.83      5.80 o
   7   3   2     1751.12     1653.36     32.48 o
   8   3   2      295.16      325.38     22.50 o
   9   3   2      299.58      286.79     23.46 o
  10   3   2      260.21      241.84     23.91 o
  11   3   2       95.22      120.62     17.99 o
  12   3   2      173.05      150.63     19.15 o
 -12   4   2      100.17      128.08     17.75 o
 -11   4   2      205.11      222.29     21.83 o
 -10   4   2       43.58       48.93     10.04 o
  -9   4   2      532.87      475.26     30.85 o
  -8   4   2      601.29      590.80     27.67 o
  -7   4   2     1282.70     1233.08     31.44 o
  -6   4   2       43.13       37.49      5.78 o
  -5   4   2      360.77      394.29     16.11 o
  -4   4   2      914.91      949.49     20.47 o
  -3   4   2      543.14      495.69     13.86 o
  -2   4   2      823.65      817.47     14.34 o
  -1   4   2     6444.14     6963.18     65.85 o
   0   4   2     7055.76     8270.11     90.13 o
   1   4   2     6512.87     6943.55     68.63 o
   2   4   2      810.89      773.00     17.36 o
   3   4   2      538.88      525.86     16.53 o
   4   4   2      922.21      928.28     19.48 o
   5   4   2      374.13      368.62     12.84 o
   6   4   2       44.72       48.83      4.38 o
   7   4   2     1287.60     1172.42     29.76 o
   8   4   2      613.37      608.30     31.71 o
   9   4   2      534.27      488.65     31.82 o
  10   4   2       46.73       62.11     13.11 o
  11   4   2      200.92      205.00     26.05 o
  12   4   2       99.96      131.76     17.29 o
 -11   5   2      287.11      290.06     29.20 o
 -10   5   2      122.26      102.17     13.03 o
  -9   5   2       97.82      104.69     13.53 o
  -8   5   2      711.16      667.62     34.67 o
  -7   5   2      640.01      589.91     26.37 o
  -6   5   2       20.24       38.39      6.55 o
  -5   5   2      287.52      308.92     13.30 o
  -4   5   2      695.66      754.29     20.15 o
  -3   5   2      953.33      897.71     19.58 o
  -2   5   2     2812.63     2999.96     41.07 o
  -1   5   2     1665.85     1668.07     36.30 o
   0   5   2       14.87       14.24      3.20 o
   1   5   2     1657.51     1584.76     24.99 o
   2   5   2     2829.89     3026.64     42.24 o
   3   5   2      942.20      898.29     19.72 o
   4   5   2      692.05      763.27     18.93 o
   5   5   2      294.49      301.18     14.50 o
   6   5   2       22.54       39.74      6.86 o
   7   5   2      635.02      576.91     21.02 o
   8   5   2      711.73      657.79     34.12 o
   9   5   2       98.46      139.24     14.50 o
  10   5   2      125.19      104.80     15.73 o
  11   5   2      288.16      248.76     29.89 o
 -11   6   2      319.81      306.93     30.64 o
 -10   6   2      146.95      105.44     16.93 o
  -9   6   2      114.26      123.84     14.74 o
  -8   6   2      271.60      267.88     21.13 o
  -7   6   2      297.68      271.71     19.53 o
  -6   6   2      174.47      199.75     14.98 o
  -5   6   2     1904.53     1737.78     35.49 o
  -4   6   2     1079.99     1114.03     24.51 o
  -3   6   2      253.80      256.55     12.16 o
  -2   6   2      208.22      201.42     10.48 o
  -1   6   2      560.64      516.17     15.96 o
   0   6   2     1056.33     1320.59     23.59 o
   1   6   2      588.53      536.20     15.24 o
   2   6   2      208.95      201.72     10.98 o
   3   6   2      243.11      257.86     13.25 o
   4   6   2     1073.95     1090.07     23.77 o
   5   6   2     1890.29     1730.52     32.72 o
   6   6   2      172.78      193.09     15.70 o
   7   6   2      304.56      273.82     17.69 o
   8   6   2      273.29      238.07     20.88 o
   9   6   2      108.86       89.85     11.48 o
  10   6   2      145.95      188.42     17.93 o
  11   6   2      325.15      302.66     27.88 o
 -11   7   2       93.46       83.77     13.72 o
 -10   7   2       49.96       44.03     19.17 o
  -9   7   2      139.45      130.87     14.91 o
  -8   7   2      657.19      523.91     30.68 o
  -7   7   2      331.03      314.28     21.55 o
  -6   7   2      362.72      351.78     18.68 o
  -5   7   2      940.99      886.61     22.78 o
  -4   7   2      331.91      314.86     17.37 o
  -3   7   2     2426.55     2380.80     37.48 o
  -2   7   2     3237.05     3149.42     46.92 o
  -1   7   2     1931.32     1780.22     32.63 o
   0   7   2     1321.73     1307.30     25.86 o
   1   7   2     1918.31     1746.38     34.09 o
   2   7   2     3220.10     3196.21     45.13 o
   3   7   2     2412.40     2325.16     38.05 o
   4   7   2      340.70      301.25     18.45 o
   5   7   2      939.03      872.05     24.51 o
   6   7   2      376.44      356.49     21.67 o
   7   7   2      325.95      331.42     22.25 o
   8   7   2      669.30      590.10     35.88 o
   9   7   2      141.85      118.22     14.08 o
  10   7   2       46.93       86.43     20.96 o
  11   7   2       91.75       84.84     14.63 o
 -10   8   2       82.84       91.29     12.18 o
  -9   8   2      298.04      282.28     22.55 o
  -8   8   2      235.63      212.81     17.88 o
  -7   8   2     1442.64     1292.62     38.35 o
  -6   8   2      482.56      484.63     24.57 o
  -5   8   2       85.37      103.66      9.51 o
  -4   8   2      186.96      216.23     13.94 o
  -3   8   2     1375.48     1294.71     26.69 o
  -2   8   2      447.83      472.19     17.82 o
  -1   8   2      803.90      859.14     22.84 o
   0   8   2     3029.82     2835.35     42.34 o
   1   8   2      830.70      862.83     21.78 o
   2   8   2      438.11      474.15     18.09 o
   3   8   2     1384.36     1239.66     27.97 o
   4   8   2      188.35      196.50     13.29 o
   5   8   2       92.45      110.74      9.32 o
   6   8   2      479.80      441.88     25.02 o
   7   8   2     1442.98     1253.73     40.69 o
   8   8   2      234.82      240.73     19.32 o
   9   8   2      294.09      297.34     25.42 o
  10   8   2       79.57       90.76     14.51 o
 -10   9   2      234.16      207.30     23.76 o
  -9   9   2      134.11      127.31     16.15 o
  -8   9   2       27.62       35.42     12.23 o
  -7   9   2      166.99      190.82     17.11 o
  -6   9   2      234.40      256.69     18.60 o
  -5   9   2     1098.11     1069.99     29.21 o
  -4   9   2       78.23       89.03      9.40 o
  -3   9   2       32.17       38.84      7.24 o
  -2   9   2      195.78      201.85     12.94 o
  -1   9   2      251.36      250.83     13.65 o
   0   9   2      944.34      947.17     23.59 o
   1   9   2      273.71      244.36     12.61 o
   2   9   2      199.57      203.23     11.88 o
   3   9   2       35.97       33.41      6.21 o
   4   9   2       78.50       76.74      8.68 o
   5   9   2     1094.88     1077.20     43.63 o
   6   9   2      226.57      228.72     16.62 o
   7   9   2      174.73      174.79     16.49 o
   8   9   2       26.13       53.03     11.47 o
   9   9   2      138.01      148.34     15.78 o
  10   9   2      232.15      207.80     17.79 o
  -9  10   2       48.53       73.96     13.87 o
  -8  10   2      292.45      306.99     26.09 o
  -7  10   2        5.35       25.14      6.61 o
  -6  10   2      129.84      110.38     11.67 o
  -5  10   2      640.73      706.95     27.80 o
  -4  10   2      138.85      147.74     12.37 o
  -3  10   2      803.46      797.18     26.40 o
  -2  10   2      992.98      871.02     24.86 o
  -1  10   2      171.87      186.88     15.03 o
   0  10   2       24.17       33.46      7.78 o
   1  10   2      176.87      180.81     14.58 o
   2  10   2      993.84      861.17     29.30 o
   3  10   2      803.79      795.61     28.30 o
   4  10   2      153.34      153.81     14.36 o
   5  10   2      640.39      615.99     30.08 o
   6  10   2      136.31      122.31     13.04 o
   7  10   2        6.06       13.37      8.07 o
   8  10   2      293.92      289.83     24.58 o
   9  10   2       49.09       48.45     11.46 o
  -9  11   2       61.03       65.63     12.84 o
  -8  11   2      318.21      319.17     29.43 o
  -7  11   2      769.73      749.80     38.72 o
  -6  11   2      333.63      329.50     24.76 o
  -5  11   2      605.44      577.98     31.39 o
  -4  11   2      106.36      119.89     12.70 o
  -3  11   2     2113.91     1945.91     44.58 o
  -2  11   2      539.47      514.90     24.80 o
  -1  11   2      345.62      357.36     20.07 o
   0  11   2      220.27      208.46     15.96 o
   1  11   2      332.03      335.99     20.71 o
   2  11   2      547.58      565.15     26.42 o
   3  11   2     2119.94     1866.29     46.60 o
   4  11   2      104.69       92.16     11.22 o
   5  11   2      608.16      608.65     31.04 o
   6  11   2      335.04      336.82     25.58 o
   7  11   2      766.22      724.20     42.46 o
   8  11   2      314.78      365.67     28.08 o
   9  11   2       57.43       51.16      9.78 o
  -8  12   2      104.97      142.36     22.86 o
  -7  12   2       50.97       68.99     13.49 o
  -6  12   2      725.35      737.63     44.54 o
  -5  12   2       69.48       93.90     15.83 o
  -4  12   2      210.77      237.72     18.77 o
  -3  12   2      597.04      549.03     30.02 o
  -2  12   2       54.62       59.46     10.58 o
  -1  12   2       50.48       52.07      8.96 o
   0  12   2      622.53      662.09     32.21 o
   1  12   2       49.85       65.35     10.85 o
   2  12   2       52.64       70.06     11.18 o
   3  12   2      602.88      560.24     29.08 o
   4  12   2      220.68      233.12     17.87 o
   5  12   2       68.68       82.11     10.87 o
   6  12   2      718.53      703.62     46.84 o
   7  12   2       50.29       70.37     13.66 o
   8  12   2      106.31      122.23     14.75 o
  -7  13   2       59.16       43.04     17.77 o
  -6  13   2      505.90      481.06     35.64 o
  -5  13   2      358.79      312.33     24.97 o
  -4  13   2        0.69       26.73      8.37 o
  -3  13   2       54.62       61.97      9.68 o
  -2  13   2      254.94      233.26     19.70 o
  -1  13   2       61.03       75.51     10.82 o
   0  13   2      369.38      366.88     24.36 o
   1  13   2       66.46       68.96     10.05 o
   2  13   2      263.47      255.35     21.59 o
   3  13   2       60.68       79.20     12.33 o
   4  13   2        0.43       36.59      9.76 o
   5  13   2      362.48      332.24     24.08 o
   6  13   2      509.86      475.35     32.50 o
   7  13   2       58.04       83.16     18.56 o
  -6  14   2        7.90       40.37      9.73 o
  -5  14   2       13.42       42.42     11.55 o
  -4  14   2      582.44      509.40     31.05 o
  -3  14   2      161.45      158.64     17.08 o
  -2  14   2      727.85      682.43     35.43 o
  -1  14   2        6.28       28.89      8.22 o
   0  14   2       87.38       72.03     11.49 o
   1  14   2        6.79       29.44      8.33 o
   2  14   2      729.65      638.03     36.33 o
   3  14   2      162.64      174.06     16.96 o
   4  14   2      583.88      493.28     30.85 o
   5  14   2       15.12       34.25      7.80 o
   6  14   2       10.00       48.85     13.64 o
  -4  15   2      228.33      278.30     26.89 o
  -3  15   2      147.66      162.02     14.58 o
  -2  15   2      157.99      142.42     13.90 o
  -1  15   2      515.62      512.03     31.24 o
   0  15   2       64.40       77.70     13.14 o
   1  15   2      512.27      547.36     34.10 o
   2  15   2      154.32      159.29     15.17 o
   3  15   2      146.22      154.95     13.58 o
   4  15   2      230.97      235.54     19.28 o
  -2  16   2       42.16       63.03      9.36 o
  -1  16   2      220.32      209.03     16.39 o
   0  16   2       35.17       54.96      9.65 o
   1  16   2      221.00      213.88     17.96 o
   2  16   2       41.60       52.46     13.96 o
   1   0   3    18531.81    20161.61    166.54 o
   2   0   3    15618.78    17479.53    154.06 o
   3   0   3     1192.68     1177.68     17.69 o
   4   0   3     1105.61     1152.20     17.38 o
   5   0   3     4510.47     4408.49     56.33 o
   6   0   3      703.07      740.27     19.12 o
   7   0   3        1.03       25.08      4.77 o
   8   0   3      809.30      759.39     29.47 o
   9   0   3      905.00      838.20     42.67 o
  10   0   3       11.75       -0.91     11.53 o
  11   0   3     1461.32     1227.32     68.87 o
  12   0   3        4.99       32.78     13.27 o
 -12   1   3       17.42       46.88     15.55 o
 -11   1   3       45.19       50.72     13.23 o
 -10   1   3      612.73      577.73     35.00 o
  -9   1   3      476.09      414.99     28.92 o
  -8   1   3      330.98      355.48     21.12 o
  -7   1   3      889.62      868.90     25.73 o
  -6   1   3      657.88      703.47     16.33 o
  -5   1   3      127.26      162.12      6.59 o
  -4   1   3       74.95       82.50      5.41 o
  -3   1   3     3837.46     4081.80     39.64 o
  -2   1   3     7514.22     8388.69     68.59 o
  -1   1   3      775.42      778.72     12.59 o
   0   1   3     8624.47     9182.56     84.99 o
   1   1   3      782.55      814.58     17.33 o
   2   1   3     7450.50     8081.02     85.87 o
   3   1   3     3741.30     3911.77     46.66 o
   4   1   3       79.44       87.73      6.37 o
   5   1   3      127.13      179.67     11.14 o
   6   1   3      673.73      690.48     19.02 o
   7   1   3      893.87      867.41     22.00 o
   8   1   3      335.41      370.68     24.10 o
   9   1   3      471.86      462.77     26.59 o
  10   1   3      612.15      513.10     41.58 o
  11   1   3       45.58       39.36     14.44 o
  12   1   3       19.24       40.59     13.68 o
 -12   2   3       22.58       13.74     21.98 o
 -11   2   3      220.06      221.95     20.82 o
 -10   2   3       33.11       48.41     10.25 o
  -9   2   3       20.82       30.42      8.98 o
  -8   2   3      158.48      141.53     13.95 o
  -7   2   3      600.65      631.43     23.56 o
  -6   2   3      545.00      570.74     17.12 o
  -5   2   3      167.54      166.39      7.68 o
  -4   2   3      978.90     1053.02     18.05 o
  -3   2   3     2045.46     2127.67     27.46 o
  -2   2   3      364.93      347.50      8.37 o
  -1   2   3     3886.95     4083.22     44.09 o
   0   2   3     1635.18     1764.21     22.37 o
   1   2   3     3902.77     4072.93     49.41 o
   2   2   3      376.95      369.82     10.55 o
   3   2   3     2020.42     2105.79     32.05 o
   4   2   3      968.14     1030.45     20.73 o
   5   2   3      168.63      167.09     10.07 o
   6   2   3      563.77      547.06     17.42 o
   7   2   3      609.21      639.47     21.88 o
   8   2   3      164.78      162.14     15.25 o
   9   2   3       19.44       35.12      9.63 o
  10   2   3       36.60       55.54     13.51 o
  11   2   3      222.38      218.12     25.77 o
  12   2   3       22.63       30.58      9.95 o
 -12   3   3      151.53      109.68     17.49 o
 -11   3   3       43.19       61.73     12.38 o
 -10   3   3       83.24       84.00     13.48 o
  -9   3   3      286.35      309.70     24.50 o
  -8   3   3      643.60      598.38     26.74 o
  -7   3   3      162.86      172.08     14.30 o
  -6   3   3      820.19      785.69     22.13 o
  -5   3   3      166.93      212.47     10.24 o
  -4   3   3     1855.56     1920.54     26.90 o
  -3   3   3      441.42      458.44     10.85 o
  -2   3   3     3599.23     3927.43     38.33 o
  -1   3   3      883.94      917.19     14.15 o
   0   3   3     4171.47     4560.24     48.73 o
   1   3   3      898.08      898.01     16.71 o
   2   3   3     3572.44     3764.44     67.87 o
   3   3   3      437.51      450.93     16.82 o
   4   3   3     1891.42     1923.76     33.03 o
   5   3   3      169.42      193.97     10.55 o
   6   3   3      805.77      821.89     21.44 o
   7   3   3      161.69      174.27     11.66 o
   8   3   3      655.69      628.66     30.03 o
   9   3   3      291.80      274.52     23.68 o
  10   3   3       82.82       70.21     11.84 o
  11   3   3       43.48       44.08     12.59 o
  12   3   3      151.83      131.25     18.02 o
 -11   4   3      723.85      572.58     44.54 o
 -10   4   3      227.55      244.35     24.24 o
  -9   4   3      424.72      402.45     28.55 o
  -8   4   3       22.83       45.16      9.15 o
  -7   4   3      171.10      216.66     15.82 o
  -6   4   3     1624.61     1653.88     30.71 o
  -5   4   3     1560.94     1421.78     26.38 o
  -4   4   3     2486.60     2596.12     35.27 o
  -3   4   3      830.23      835.16     16.68 o
  -2   4   3     2392.45     2569.87     31.16 o
  -1   4   3     2454.36     2490.27     34.65 o
   0   4   3     4904.83     5282.01     59.42 o
   1   4   3     2437.53     2485.64     34.98 o
   2   4   3     2416.13     2539.66     35.51 o
   3   4   3      823.36      807.58     23.62 o
   4   4   3     2485.99     2475.11     46.06 o
   5   4   3     1570.13     1398.78     31.29 o
   6   4   3     1641.58     1643.92     29.40 o
   7   4   3      171.11      189.43     13.38 o
   8   4   3       23.14       35.77      8.47 o
   9   4   3      423.38      378.70     28.75 o
  10   4   3      233.01      238.09     24.08 o
  11   4   3      719.33      637.48     48.55 o
 -11   5   3       23.76       26.69     11.67 o
 -10   5   3      141.64      158.95     21.33 o
  -9   5   3     1308.98     1030.57     44.34 o
  -8   5   3       88.11      108.33     13.31 o
  -7   5   3      778.63      735.79     26.67 o
  -6   5   3      279.36      306.78     15.92 o
  -5   5   3      272.19      296.92     12.92 o
  -4   5   3     1056.13     1162.67     23.12 o
  -3   5   3     1791.35     1578.44     26.19 o
  -2   5   3      993.58     1052.81     18.06 o
  -1   5   3       74.30      125.09      7.69 o
   0   5   3     2457.83     2584.87     36.32 o
   1   5   3       70.63      116.46      8.59 o
   2   5   3      979.39     1005.57     23.14 o
   3   5   3     1778.93     1601.01     29.57 o
   4   5   3     1063.73     1155.32     27.03 o
   5   5   3      278.07      284.57     12.52 o
   6   5   3      281.54      283.60     14.11 o
   7   5   3      765.10      689.46     23.68 o
   8   5   3       83.40       87.23     12.94 o
   9   5   3     1299.68     1059.75     43.26 o
  10   5   3      144.05      130.84     17.98 o
  11   5   3       23.28       61.64     15.47 o
 -11   6   3      384.95      302.02     30.82 o
 -10   6   3       46.45       73.12     13.57 o
  -9   6   3        0.55       17.75      8.11 o
  -8   6   3       65.61       62.58     10.03 o
  -7   6   3       58.32       73.62      9.38 o
  -6   6   3      442.73      493.12     21.63 o
  -5   6   3      332.01      301.99     14.38 o
  -4   6   3      259.37      321.58     15.21 o
  -3   6   3      176.16      192.97     11.34 o
  -2   6   3      256.23      263.14     11.41 o
  -1   6   3     1420.93     1407.88     24.22 o
   0   6   3     1628.76     1497.95     27.64 o
   1   6   3     1452.45     1382.88     28.03 o
   2   6   3      251.81      259.98     12.06 o
   3   6   3      173.59      199.41     12.66 o
   4   6   3      246.37      301.64     15.31 o
   5   6   3      338.35      306.75     14.29 o
   6   6   3      435.79      469.76     23.96 o
   7   6   3       58.05       93.19     10.33 o
   8   6   3       67.36       64.67     11.37 o
   9   6   3        0.58       14.94      7.03 o
  10   6   3       49.97       73.93     14.43 o
  11   6   3      391.26      317.41     27.80 o
 -11   7   3      152.07      137.31     18.62 o
 -10   7   3       92.09       92.73     13.70 o
  -9   7   3      197.82      200.05     19.25 o
  -8   7   3      129.23      149.34     14.70 o
  -7   7   3      163.44      162.55     14.09 o
  -6   7   3      337.35      335.22     19.22 o
  -5   7   3       64.10       71.90      8.32 o
  -4   7   3      335.73      335.97     16.49 o
  -3   7   3     1057.17     1123.41     23.58 o
  -2   7   3       74.18       90.10      8.08 o
  -1   7   3        1.82       16.42      4.11 o
   0   7   3      528.23      586.82     19.97 o
   1   7   3        2.70        7.28      5.00 o
   2   7   3       72.07       79.11      7.48 o
   3   7   3     1066.27     1078.75     23.50 o
   4   7   3      338.49      346.59     17.45 o
   5   7   3       62.62       75.83      7.95 o
   6   7   3      337.71      329.62     19.00 o
   7   7   3      159.32      181.95     15.94 o
   8   7   3      132.38      145.35     14.70 o
   9   7   3      203.82      196.17     18.51 o
  10   7   3       92.91       81.77     17.87 o
  11   7   3      150.46      119.15     17.19 o
 -10   8   3      322.99      340.85     29.61 o
  -9   8   3      244.67      226.69     20.51 o
  -8   8   3       92.34      106.21     12.50 o
  -7   8   3        7.56       23.12      6.00 o
  -6   8   3      675.25      645.78     25.84 o
  -5   8   3       74.15       99.08     10.84 o
  -4   8   3     1183.99     1127.47     30.14 o
  -3   8   3      338.59      399.35     16.04 o
  -2   8   3     1552.59     1528.22     29.94 o
  -1   8   3      685.12      724.02     20.77 o
   0   8   3     1410.83     1528.96     32.93 o
   1   8   3      697.04      682.65     23.59 o
   2   8   3     1528.85     1390.15     27.07 o
   3   8   3      333.83      399.32     18.69 o
   4   8   3     1192.30     1152.57     27.65 o
   5   8   3       74.03       89.23     11.96 o
   6   8   3      652.75      617.27     29.15 o
   7   8   3        8.26       30.16      7.64 o
   8   8   3       92.25      107.00     11.98 o
   9   8   3      242.61      236.35     21.77 o
  10   8   3      313.59      269.99     26.01 o
 -10   9   3       15.31       38.58     13.50 o
  -9   9   3      430.64      414.29     31.81 o
  -8   9   3      316.10      324.97     27.59 o
  -7   9   3      351.25      351.04     24.59 o
  -6   9   3      481.71      492.50     25.22 o
  -5   9   3       29.22       71.30      8.49 o
  -4   9   3      305.00      340.89     20.69 o
  -3   9   3      591.07      593.36     27.65 o
  -2   9   3      773.29      788.77     23.38 o
  -1   9   3      361.37      321.74     14.82 o
   0   9   3       92.38       90.48     10.51 o
   1   9   3      358.29      331.65     19.23 o
   2   9   3      769.76      739.23     26.68 o
   3   9   3      560.55      574.75     25.14 o
   4   9   3      294.79      306.49     18.90 o
   5   9   3       27.11       47.59      9.83 o
   6   9   3      472.70      448.28     26.49 o
   7   9   3      339.23      321.08     23.27 o
   8   9   3      303.94      245.17     21.78 o
   9   9   3      420.22      350.28     28.17 o
  10   9   3       15.34       34.91      8.91 o
  -9  10   3      394.51      361.14     28.69 o
  -8  10   3       79.31       79.64     12.26 o
  -7  10   3      103.19      102.30     12.45 o
  -6  10   3       30.26       50.95      7.62 o
  -5  10   3      125.14      149.38     12.55 o
  -4  10   3      457.72      454.85     21.16 o
  -3  10   3      203.74      191.64     15.21 o
  -2  10   3       96.72       90.20      8.93 o
  -1  10   3     2409.04     2232.52     43.06 o
   0  10   3       79.11       65.05      9.01 o
   1  10   3     2410.86     2273.69     45.88 o
   2  10   3       95.56       69.47     10.09 o
   3  10   3      206.66      195.44     15.48 o
   4  10   3      464.51      423.06     22.27 o
   5  10   3      110.73      118.07     13.46 o
   6  10   3       32.73       36.88     10.60 o
   7  10   3      100.78      128.72     12.96 o
   8  10   3       78.82       86.11     11.62 o
   9  10   3      389.43      313.41     28.18 o
  -9  11   3      188.22      195.44     23.98 o
  -8  11   3      104.79       53.89     12.53 o
  -7  11   3       31.25       60.72     12.70 o
  -6  11   3       97.62      114.63     13.79 o
  -5  11   3       13.14       27.28      8.29 o
  -4  11   3      120.81      148.47     13.68 o
  -3  11   3      487.29      503.38     26.03 o
  -2  11   3      223.01      251.72     18.25 o
  -1  11   3      309.59      256.26     16.76 o
   0  11   3      161.23      199.05     15.40 o
   1  11   3      311.89      267.50     18.47 o
   2  11   3      227.14      236.97     17.32 o
   3  11   3      494.74      464.32     24.23 o
   4  11   3      118.57      118.83     13.24 o
   5  11   3       13.26       32.34      8.21 o
   6  11   3      100.62       97.95     11.06 o
   7  11   3       30.12       30.14      8.81 o
   8  11   3      105.68      106.51     11.59 o
   9  11   3      188.33      217.21     20.51 o
  -8  12   3        3.63       15.40     11.90 o
  -7  12   3        3.23       22.01      8.98 o
  -6  12   3      309.98      345.83     28.96 o
  -5  12   3      187.51      149.28     14.71 o
  -4  12   3      197.81      184.35     16.12 o
  -3  12   3      121.57      148.91     14.83 o
  -2  12   3      296.34      303.31     21.72 o
  -1  12   3      156.01      157.17     16.14 o
   0  12   3       12.12       26.67      5.89 o
   1  12   3      167.09      179.08     14.33 o
   2  12   3      299.22      318.66     20.41 o
   3  12   3      122.25      137.61     13.95 o
   4  12   3      204.44      228.18     19.37 o
   5  12   3      176.09      208.78     21.95 o
   6  12   3      309.79      340.70     25.54 o
   7  12   3        3.05       24.31      9.04 o
   8  12   3        3.76       25.02      8.66 o
  -7  13   3       87.85       80.52     19.79 o
  -6  13   3       58.86       98.32     17.25 o
  -5  13   3      114.61      124.46     17.69 o
  -4  13   3      681.67      676.30     36.64 o
  -3  13   3       77.41       92.65     11.36 o
  -2  13   3      501.08      488.40     28.52 o
  -1  13   3       65.32       81.98     11.72 o
   0  13   3       52.93       67.92      9.25 o
   1  13   3       66.84       69.98      9.58 o
   2  13   3      484.05      453.81     24.86 o
   3  13   3       76.76       85.23     12.31 o
   4  13   3      700.73      651.95     38.89 o
   5  13   3      113.18      119.76     13.81 o
   6  13   3       56.13       64.02     11.59 o
   7  13   3       87.57       82.06     16.38 o
  -6  14   3      235.36      237.38     21.69 o
  -5  14   3       21.52       45.87     10.40 o
  -4  14   3      201.81      191.91     22.28 o
  -3  14   3       55.03       46.26      9.22 o
  -2  14   3       13.45       33.25      7.90 o
  -1  14   3      417.75      388.82     25.99 o
   0  14   3      431.58      476.76     28.88 o
   1  14   3      419.35      377.58     22.88 o
   2  14   3       12.51       17.26      9.22 o
   3  14   3       55.03       59.30     10.44 o
   4  14   3      199.97      199.66     19.63 o
   5  14   3       23.06       45.31      9.00 o
   6  14   3      242.90      238.16     20.63 o
  -4  15   3      152.61      194.41     20.86 o
  -3  15   3       93.83      118.45     13.14 o
  -2  15   3       68.56       58.58      9.23 o
  -1  15   3      240.88      249.94     20.34 o
   0  15   3        0.79       25.01      9.99 o
   1  15   3      241.03      266.63     21.73 o
   2  15   3       70.27       58.13      9.90 o
   3  15   3       88.34       78.13     11.22 o
   4  15   3      153.55      155.05     20.75 o
  -2  16   3       35.47       32.21     10.89 o
  -1  16   3       70.37       93.14     11.20 o
   0  16   3       30.87       52.88      9.97 o
   1  16   3       67.67       87.20     12.69 o
   2  16   3       36.73       52.32     14.90 o
   0   0   4     7412.03     8146.06    107.79 o
   1   0   4      606.55      708.00     12.99 o
   2   0   4     7523.79     8363.01     81.45 o
   3   0   4     9175.81    10083.03     93.35 o
   4   0   4        4.96       11.13      2.89 o
   5   0   4       89.85      116.52      5.51 o
   6   0   4      100.66      161.16      8.28 o
   7   0   4      360.23      398.42     19.51 o
   8   0   4     1200.67     1085.15     35.02 o
   9   0   4       21.62       29.86      7.45 o
  10   0   4      226.29      168.33     21.68 o
  11   0   4      162.86      160.24     34.85 o
  12   0   4      447.65      277.34     39.72 o
 -12   1   4      122.46       80.62     20.04 o
 -11   1   4       44.78       85.71     13.42 o
 -10   1   4      210.47      212.54     19.26 o
  -9   1   4      232.74      238.60     21.67 o
  -8   1   4      629.07      621.64     26.93 o
  -7   1   4      955.88      922.31     22.54 o
  -6   1   4      381.24      447.50     13.65 o
  -5   1   4     7416.31     7924.92     75.08 o
  -4   1   4      764.20      743.49     14.52 o
  -3   1   4     3695.57     3979.58     41.99 o
  -2   1   4     1573.75     1683.60     20.12 o
  -1   1   4      762.98      814.33     13.96 o
   0   1   4     5343.10     5756.69     58.13 o
   1   1   4      797.17      830.71     16.53 o
   2   1   4     1567.96     1608.89     29.14 o
   3   1   4     3612.15     3715.77     57.00 o
   4   1   4      768.35      744.51     16.31 o
   5   1   4     7366.72     7701.02     83.99 o
   6   1   4      381.56      402.81     15.78 o
   7   1   4      928.23      886.36     22.98 o
   8   1   4      628.54      569.93     28.12 o
   9   1   4      233.81      254.73     24.45 o
  10   1   4      209.26      224.38     26.97 o
  11   1   4       44.14       74.15     15.11 o
  12   1   4      121.58      145.08     20.27 o
 -12   2   4      311.48      279.45     39.50 o
 -11   2   4      197.41      237.23     24.03 o
 -10   2   4      229.65      207.19     24.55 o
  -9   2   4        0.54       23.32      8.07 o
  -8   2   4      128.51      135.26     13.72 o
  -7   2   4       73.07      105.12      9.58 o
  -6   2   4     2231.12     2139.05     35.05 o
  -5   2   4     1436.53     1398.62     24.50 o
  -4   2   4     1485.77     1322.33     22.19 o
  -3   2   4     7262.58     7995.72     70.14 o
  -2   2   4     1806.33     1890.78     22.41 o
  -1   2   4      273.54      272.71      8.42 o
   0   2   4    13643.74    14834.86    125.18 o
   1   2   4      259.30      273.29     10.39 o
   2   2   4     1785.71     1834.71     29.49 o
   3   2   4     7247.63     7770.11     87.85 o
   4   2   4     1455.92     1361.55     26.39 o
   5   2   4     1442.62     1435.21     27.06 o
   6   2   4     2231.33     2132.27     36.76 o
   7   2   4       69.12       99.62      8.66 o
   8   2   4      131.49      114.72     14.99 o
   9   2   4        0.42        4.40      7.20 o
  10   2   4      221.57      232.93     26.50 o
  11   2   4      203.33      178.81     23.33 o
  12   2   4      312.21      284.95     27.69 o
 -12   3   4      296.59      245.43     27.46 o
 -11   3   4      135.58      122.63     18.64 o
 -10   3   4       47.24       27.65     15.92 o
  -9   3   4      175.23      139.23     15.93 o
  -8   3   4        4.48       18.81      7.51 o
  -7   3   4      285.61      290.04     18.00 o
  -6   3   4      528.52      487.51     15.07 o
  -5   3   4     1974.25     1973.81     29.03 o
  -4   3   4     3083.09     3050.68     36.95 o
  -3   3   4      286.98      322.19     10.24 o
  -2   3   4     2126.66     2153.59     27.54 o
  -1   3   4      735.35      730.36     12.96 o
   0   3   4     1091.09     1048.30     17.23 o
   1   3   4      713.33      676.41     16.67 o
   2   3   4     2096.93     2052.24     32.75 o
   3   3   4      281.74      329.98     17.62 o
   4   3   4     3057.94     3013.26     50.07 o
   5   3   4     1968.67     1987.73     38.91 o
   6   3   4      526.10      469.74     17.18 o
   7   3   4      290.27      306.27     18.94 o
   8   3   4        2.69        5.22      6.58 o
   9   3   4      176.69      162.36     17.81 o
  10   3   4       46.37       51.06     15.72 o
  11   3   4      138.24      150.94     21.34 o
  12   3   4      294.59      225.88     25.87 o
 -11   4   4       33.91       63.40     14.29 o
 -10   4   4      338.28      346.74     33.00 o
  -9   4   4      934.19      905.66     45.91 o
  -8   4   4      246.16      272.18     20.09 o
  -7   4   4       43.34       63.46      8.48 o
  -6   4   4      393.69      387.34     16.01 o
  -5   4   4      611.46      670.59     18.47 o
  -4   4   4     3291.51     3430.90     38.21 o
  -3   4   4      655.92      619.42     13.38 o
  -2   4   4      884.46      918.96     16.02 o
  -1   4   4     3282.79     3564.79     38.87 o
   0   4   4     1843.40     1842.23     28.46 o
   1   4   4     3196.04     3368.29     42.48 o
   2   4   4      892.87      921.33     21.49 o
   3   4   4      643.60      571.24     21.81 o
   4   4   4     3305.16     3282.56     57.62 o
   5   4   4      595.08      601.31     25.16 o
   6   4   4      381.64      343.94     17.93 o
   7   4   4       40.91       66.82      8.61 o
   8   4   4      245.73      235.05     19.63 o
   9   4   4      930.94      810.02     42.07 o
  10   4   4      339.04      265.53     21.68 o
  11   4   4       32.42       59.82     11.94 o
 -11   5   4      300.71      272.65     27.61 o
 -10   5   4      100.33       76.36     28.72 o
  -9   5   4       24.76       33.15     12.29 o
  -8   5   4      289.12      300.70     20.04 o
  -7   5   4        8.94       20.02      8.50 o
  -6   5   4       81.68      112.42      9.38 o
  -5   5   4      476.76      485.25     17.24 o
  -4   5   4     1235.13     1162.79     22.40 o
  -3   5   4      823.06      852.97     18.56 o
  -2   5   4     2416.02     2492.41     31.55 o
  -1   5   4       89.92      104.30      6.88 o
   0   5   4     1476.68     1575.67     28.56 o
   1   5   4       87.56       90.69      8.29 o
   2   5   4     2487.10     2494.00     38.19 o
   3   5   4      833.92      873.16     20.77 o
   4   5   4     1214.61     1133.18     29.20 o
   5   5   4      484.76      457.55     18.42 o
   6   5   4       81.24       94.49     10.27 o
   7   5   4        8.80       25.88      6.70 o
   8   5   4      282.14      274.87     21.64 o
   9   5   4       24.78       31.12      8.59 o
  10   5   4       98.92       85.24     13.19 o
  11   5   4      301.95      239.37     26.22 o
 -11   6   4      150.44      136.86     18.97 o
 -10   6   4      260.57      219.38     25.64 o
  -9   6   4       97.92       66.11     14.15 o
  -8   6   4      320.99      305.99     24.54 o
  -7   6   4       28.20       60.05      7.45 o
  -6   6   4     1075.50     1003.11     27.59 o
  -5   6   4     1973.61     1821.20     32.47 o
  -4   6   4     1538.77     1455.98     27.49 o
  -3   6   4      933.53      906.32     20.22 o
  -2   6   4      626.90      653.40     16.90 o
  -1   6   4     2459.52     2390.67     33.91 o
   0   6   4      496.83      452.80     17.19 o
   1   6   4     2428.54     2335.63     37.00 o
   2   6   4      630.47      642.94     20.16 o
   3   6   4      951.49      960.75     22.67 o
   4   6   4     1554.08     1462.73     32.81 o
   5   6   4     1989.50     1766.72     33.88 o
   6   6   4     1064.32      971.26     29.01 o
   7   6   4       30.38       48.56     11.15 o
   8   6   4      323.88      278.78     20.95 o
   9   6   4      103.92      100.31     11.79 o
  10   6   4      260.38      302.67     26.35 o
  11   6   4      154.81      191.36     20.17 o
 -11   7   4       13.93       25.19     13.42 o
 -10   7   4       20.81       25.68      8.38 o
  -9   7   4       51.57       67.52      9.60 o
  -8   7   4      609.77      527.27     30.92 o
  -7   7   4       57.62       82.60     11.10 o
  -6   7   4      112.41      135.12     11.45 o
  -5   7   4      531.46      519.91     21.81 o
  -4   7   4     3080.33     2987.30     45.84 o
  -3   7   4     1228.61     1105.16     30.35 o
  -2   7   4     1289.46     1140.96     23.28 o
  -1   7   4     1069.86     1036.92     21.33 o
   0   7   4      318.37      346.45     16.95 o
   1   7   4     1078.74     1038.84     24.60 o
   2   7   4     1258.09     1130.59     22.34 o
   3   7   4     1212.66     1142.46     28.13 o
   4   7   4     3101.54     3074.82     47.51 o
   5   7   4      531.54      493.13     19.87 o
   6   7   4      111.51      126.53     12.74 o
   7   7   4       58.17       87.86     10.44 o
   8   7   4      616.52      580.31     30.90 o
   9   7   4       50.69       48.99      9.18 o
  10   7   4       19.12       40.61     15.49 o
  11   7   4       13.08       10.45     11.58 o
 -10   8   4      765.40      669.67     44.45 o
  -9   8   4      101.10      124.93     23.16 o
  -8   8   4      227.76      250.12     20.54 o
  -7   8   4      352.86      318.75     21.06 o
  -6   8   4     1194.34     1140.81     31.04 o
  -5   8   4        5.06       15.03      5.52 o
  -4   8   4     1655.25     1527.41     34.50 o
  -3   8   4      114.28      172.01     13.08 o
  -2   8   4      299.19      377.33     17.21 o
  -1   8   4      692.53      684.75     18.63 o
   0   8   4      874.56      774.93     23.64 o
   1   8   4      712.91      735.70     23.68 o
   2   8   4      295.09      324.30     17.21 o
   3   8   4      111.78      134.14      9.81 o
   4   8   4     1618.79     1531.45     31.62 o
   5   8   4        4.22       19.36      6.10 o
   6   8   4     1191.98     1050.95     51.86 o
   7   8   4      360.03      333.06     23.84 o
   8   8   4      231.11      202.77     18.46 o
   9   8   4      105.83      133.30     15.14 o
  10   8   4      756.41      650.37     43.64 o
 -10   9   4      139.56      157.03     25.06 o
  -9   9   4      363.01      363.08     29.19 o
  -8   9   4       16.44       26.14      9.24 o
  -7   9   4       81.81      124.45     13.58 o
  -6   9   4      590.60      541.44     28.03 o
  -5   9   4       87.69      119.69     12.80 o
  -4   9   4      176.67      213.22     15.40 o
  -3   9   4      903.37      883.24     36.58 o
  -2   9   4      208.36      224.27     13.31 o
  -1   9   4      213.15      230.32     16.00 o
   0   9   4      161.49      199.76     14.26 o
   1   9   4      210.20      212.94     15.04 o
   2   9   4      210.47      211.58     14.93 o
   3   9   4      923.59      856.85     25.33 o
   4   9   4      174.92      204.44     14.38 o
   5   9   4       88.69       87.72     13.41 o
   6   9   4      591.67      592.39     32.71 o
   7   9   4       76.38       90.98     11.26 o
   8   9   4       15.37       18.46     13.02 o
   9   9   4      366.77      278.33     24.49 o
  10   9   4      138.89      121.00     14.30 o
  -9  10   4       97.72      102.00     14.49 o
  -8  10   4        7.30       39.86     10.32 o
  -7  10   4      148.15      168.55     16.54 o
  -6  10   4       27.08       34.93      9.02 o
  -5  10   4      982.68      970.07     41.60 o
  -4  10   4      329.76      360.65     22.59 o
  -3  10   4       66.82       88.80     11.68 o
  -2  10   4       39.77       52.27      9.23 o
  -1  10   4     1725.53     1557.72     36.91 o
   0  10   4       25.28       26.62      7.24 o
   1  10   4     1717.46     1479.89     36.03 o
   2  10   4       40.35       51.06      8.15 o
   3  10   4       66.64       77.33      9.32 o
   4  10   4      327.91      330.98     20.31 o
   5  10   4      971.16      813.22     38.93 o
   6  10   4       29.28       41.37     11.08 o
   7  10   4      149.41      161.63     16.00 o
   8  10   4        6.74        8.74      7.16 o
   9  10   4       98.18       92.11     11.83 o
  -8  11   4       13.90       27.95     12.49 o
  -7  11   4      718.45      711.07     50.82 o
  -6  11   4       28.99       27.77      7.93 o
  -5  11   4      110.52      122.79     15.22 o
  -4  11   4      174.36      177.67     14.64 o
  -3  11   4     1765.44     1609.05     40.60 o
  -2  11   4      713.62      710.52     30.64 o
  -1  11   4      781.88      715.69     27.72 o
   0  11   4        2.40       25.99      6.67 o
   1  11   4      785.13      674.24     27.74 o
   2  11   4      710.47      689.91     27.76 o
   3  11   4     1749.59     1565.98     44.65 o
   4  11   4      174.58      166.28     15.00 o
   5  11   4      109.20      109.33     13.82 o
   6  11   4       27.78       58.91      9.48 o
   7  11   4      726.22      676.37     35.65 o
   8  11   4       15.08       35.73     11.84 o
  -8  12   4        3.10       24.56     10.85 o
  -7  12   4       20.21       66.58     11.23 o
  -6  12   4      385.54      397.80     31.21 o
  -5  12   4      487.52      509.00     37.19 o
  -4  12   4      919.57      900.74     39.74 o
  -3  12   4       94.96      117.60     12.37 o
  -2  12   4       30.93       36.80      8.04 o
  -1  12   4      333.48      341.01     21.51 o
   0  12   4     2403.01     2283.90     55.55 o
   1  12   4      340.64      328.98     19.71 o
   2  12   4       28.68       44.43      7.52 o
   3  12   4       93.36      124.91     12.23 o
   4  12   4      905.97      829.51     39.01 o
   5  12   4      485.70      492.14     31.24 o
   6  12   4      376.10      389.71     30.87 o
   7  12   4       20.90       37.43     13.45 o
   8  12   4        2.95       10.11      8.58 o
  -7  13   4      370.19      341.53     29.25 o
  -6  13   4        4.60       18.61     14.28 o
  -5  13   4      135.08      141.34     18.50 o
  -4  13   4        4.16       29.50      9.02 o
  -3  13   4       63.25       64.04     12.46 o
  -2  13   4      363.51      323.36     22.86 o
  -1  13   4       59.64       63.56     10.36 o
   0  13   4       17.11       34.05      7.81 o
   1  13   4       62.65       91.21     10.25 o
   2  13   4      362.32      372.94     22.39 o
   3  13   4       67.52       61.05     10.99 o
   4  13   4        3.97       25.03      8.46 o
   5  13   4      134.38      148.12     14.27 o
   6  13   4        4.32       18.49      7.18 o
   7  13   4      360.68      385.09     34.39 o
  -6  14   4       71.02       92.70     14.82 o
  -5  14   4       61.15       83.89     13.70 o
  -4  14   4       49.73       56.35     13.60 o
  -3  14   4      433.82      398.36     27.50 o
  -2  14   4      255.91      226.62     19.23 o
  -1  14   4      202.07      190.05     16.79 o
   0  14   4       33.36       41.10      8.65 o
   1  14   4      206.29      195.13     17.26 o
   2  14   4      257.59      282.11     22.29 o
   3  14   4      437.79      392.38     26.82 o
   4  14   4       44.93       68.97     11.29 o
   5  14   4       59.76       60.37     17.79 o
   6  14   4       75.60       73.49     11.50 o
  -4  15   4      144.01      155.98     19.37 o
  -3  15   4      176.13      187.48     17.10 o
  -2  15   4      122.60      121.87     13.51 o
  -1  15   4      239.84      248.60     20.10 o
   0  15   4      192.67      178.38     15.69 o
   1  15   4      239.69      252.12     23.50 o
   2  15   4      117.39      132.50     13.21 o
   3  15   4      174.42      197.51     17.72 o
   4  15   4      143.85      149.91     15.28 o
  -1  16   4      334.76      354.33     22.96 o
   0  16   4      146.87      124.33     11.61 o
   1  16   4      331.64      342.14     27.49 o
   1   0   5     8776.38     9480.11     95.50 o
   2   0   5     1164.99     1169.44     19.59 o
   3   0   5     1299.48     1394.27     24.90 o
   4   0   5      100.54       81.50      6.08 o
   5   0   5     2010.57     1880.80     27.52 o
   6   0   5     2597.22     2559.78     38.35 o
   7   0   5      233.46      248.65     15.61 o
   8   0   5      405.10      414.26     27.82 o
   9   0   5        0.93       18.12      7.56 o
  10   0   5      192.31      168.18     20.39 o
  11   0   5      450.25      447.39     45.59 o
  12   0   5       84.45      121.27     28.07 o
 -12   1   5      174.49      138.21     24.97 o
 -11   1   5       58.04      103.40     21.72 o
 -10   1   5       49.29       81.83     12.35 o
  -9   1   5      260.30      240.51     19.67 o
  -8   1   5      376.79      388.00     23.21 o
  -7   1   5      101.42      100.88      8.66 o
  -6   1   5     1612.93     1595.64     25.63 o
  -5   1   5      350.37      424.13     12.58 o
  -4   1   5     4390.48     4422.21     50.27 o
  -3   1   5     1942.40     1978.62     24.47 o
  -2   1   5     2463.26     2521.60     30.50 o
  -1   1   5      307.13      294.02      9.59 o
   0   1   5     1132.98     1187.12     20.14 o
   1   1   5      309.98      314.33     10.01 o
   2   1   5     2498.98     2602.08     37.08 o
   3   1   5     1934.62     1926.68     32.77 o
   4   1   5     4456.46     4383.70     56.28 o
   5   1   5      348.88      402.76     13.69 o
   6   1   5     1598.29     1558.72     29.85 o
   7   1   5       97.17       89.85      8.35 o
   8   1   5      358.52      378.94     24.09 o
   9   1   5      262.76      236.45     23.62 o
  10   1   5       50.46       75.58     14.84 o
  11   1   5       57.85       22.23     13.46 o
  12   1   5      168.90      204.61     28.85 o
 -12   2   5       77.41       64.60     19.82 o
 -11   2   5       10.51       31.77     26.25 o
 -10   2   5       23.76       43.36     13.21 o
  -9   2   5       89.12       98.60     13.48 o
  -8   2   5      160.48      170.69     15.15 o
  -7   2   5       87.72      105.55      9.31 o
  -6   2   5     2478.33     2418.63     31.87 o
  -5   2   5      687.23      785.81     18.50 o
  -4   2   5     1388.80     1278.62     22.31 o
  -3   2   5     1329.28     1360.40     19.73 o
  -2   2   5      747.35      735.98     14.91 o
  -1   2   5     6021.64     6599.75     68.73 o
   0   2   5     2850.88     2919.59     34.20 o
   1   2   5     6105.99     6796.05     73.97 o
   2   2   5      757.96      715.53     17.83 o
   3   2   5     1328.02     1326.09     25.81 o
   4   2   5     1374.78     1211.73     24.92 o
   5   2   5      693.02      790.24     21.56 o
   6   2   5     2499.78     2359.04     38.14 o
   7   2   5       87.57      116.40      9.32 o
   8   2   5      159.40      147.27     16.75 o
   9   2   5       91.53       95.63     14.59 o
  10   2   5       21.15       29.77     11.26 o
  11   2   5       12.44       47.33     12.46 o
  12   2   5       77.05       83.31     17.97 o
 -11   3   5      208.27      179.39     21.16 o
 -10   3   5        3.16       51.62     14.11 o
  -9   3   5      122.71      121.93     17.17 o
  -8   3   5      194.15      190.58     17.56 o
  -7   3   5       57.26       70.20      8.23 o
  -6   3   5     1954.47     1884.98     31.32 o
  -5   3   5      333.76      338.33     12.86 o
  -4   3   5     1454.58     1487.65     22.38 o
  -3   3   5     3625.17     3879.18     40.87 o
  -2   3   5     1730.13     1684.67     22.27 o
  -1   3   5      461.01      511.07     11.30 o
   0   3   5     1248.41     1258.01     21.23 o
   1   3   5      443.17      476.74     14.30 o
   2   3   5     1720.44     1592.74     32.91 o
   3   3   5     3659.28     3668.28     59.66 o
   4   3   5     1467.79     1429.55     29.40 o
   5   3   5      339.77      340.89     14.01 o
   6   3   5     1972.40     1894.50     45.16 o
   7   3   5       50.03       65.00      9.12 o
   8   3   5      190.26      227.02     18.83 o
   9   3   5      125.61      123.79     14.99 o
  10   3   5        3.07       40.99      8.85 o
  11   3   5      208.13      184.74     22.80 o
 -11   4   5      106.45      109.00     18.08 o
 -10   4   5       90.04       92.61     19.13 o
  -9   4   5       18.10       37.15      9.03 o
  -8   4   5      235.55      249.43     18.21 o
  -7   4   5      165.42      198.84     15.10 o
  -6   4   5     1510.78     1434.31     27.88 o
  -5   4   5      191.08      208.76     10.74 o
  -4   4   5      825.71      819.24     16.22 o
  -3   4   5       17.03       28.85      4.06 o
  -2   4   5     2334.80     2457.10     29.98 o
  -1   4   5     2296.95     2545.01     32.76 o
   0   4   5     4818.83     5132.40     56.20 o
   1   4   5     2337.87     2546.11     35.23 o
   2   4   5     2300.55     2239.40     39.51 o
   3   4   5       20.88       29.65      6.52 o
   4   4   5      816.64      747.35     25.48 o
   5   4   5      189.31      194.90     12.88 o
   6   4   5     1499.91     1362.95     41.55 o
   7   4   5      169.18      185.49     16.45 o
   8   4   5      234.73      223.38     16.89 o
   9   4   5       17.52       26.54      8.26 o
  10   4   5       88.47      108.92     16.39 o
  11   4   5      108.35      103.93     19.20 o
 -11   5   5       96.85       89.60     14.55 o
 -10   5   5       96.36       97.47     16.84 o
  -9   5   5      179.39      175.40     20.33 o
  -8   5   5       23.30       46.06      8.85 o
  -7   5   5      151.85      172.43     13.62 o
  -6   5   5      128.58      153.50     10.72 o
  -5   5   5      238.10      237.74     10.28 o
  -4   5   5     2393.16     2277.89     32.75 o
  -3   5   5     1965.40     2117.23     30.29 o
  -2   5   5      681.47      735.88     15.39 o
  -1   5   5     1844.58     1952.18     31.85 o
   0   5   5     2044.41     2019.38     33.03 o
   1   5   5     1827.18     1895.05     37.26 o
   2   5   5      660.34      734.46     20.75 o
   3   5   5     1947.63     2041.34     35.38 o
   4   5   5     2419.74     2141.76     47.26 o
   5   5   5      247.96      235.70     15.16 o
   6   5   5      130.68      123.88     14.09 o
   7   5   5      143.90      129.80     13.72 o
   8   5   5       21.15       28.97      8.83 o
   9   5   5      175.37      174.06     19.66 o
  10   5   5       98.04      145.25     15.85 o
  11   5   5       92.70      102.26     16.44 o
 -11   6   5       12.75       54.36     14.29 o
 -10   6   5      102.20       92.55     18.83 o
  -9   6   5       33.08       56.62     11.56 o
  -8   6   5      201.51      191.39     17.70 o
  -7   6   5      305.85      288.54     18.43 o
  -6   6   5     1164.32     1073.94     31.28 o
  -5   6   5       66.60       89.36      7.46 o
  -4   6   5      194.05      164.51     10.27 o
  -3   6   5     1330.17     1268.00     24.54 o
  -2   6   5      433.75      438.05     12.44 o
  -1   6   5     1632.61     1633.80     30.24 o
   0   6   5     1476.70     1457.80     28.58 o
   1   6   5     1642.28     1614.33     31.68 o
   2   6   5      446.42      451.66     18.33 o
   3   6   5     1318.67     1255.25     28.06 o
   4   6   5      193.36      178.09     13.53 o
   5   6   5       68.92       87.40      9.54 o
   6   6   5     1208.86     1031.71     31.54 o
   7   6   5      305.11      254.98     18.30 o
   8   6   5      198.39      194.17     17.53 o
   9   6   5       33.28       41.14      9.59 o
  10   6   5       99.85      119.72     15.99 o
  11   6   5       13.00       37.95     11.70 o
 -10   7   5      144.26      157.45     15.17 o
  -9   7   5      156.14      152.25     16.73 o
  -8   7   5       24.95       37.88      8.01 o
  -7   7   5      417.90      425.13     24.02 o
  -6   7   5      488.35      494.82     20.73 o
  -5   7   5     1301.80     1163.39     35.30 o
  -4   7   5      959.35      844.93     22.77 o
  -3   7   5     1276.30     1191.28     24.62 o
  -2   7   5       59.26       71.84      7.80 o
  -1   7   5     1757.29     1768.13     33.44 o
   0   7   5       53.77       23.96      5.34 o
   1   7   5     1743.59     1692.71     32.96 o
   2   7   5       63.05       63.09      7.91 o
   3   7   5     1292.14     1163.97     27.48 o
   4   7   5      964.33      844.48     26.73 o
   5   7   5     1304.87     1099.88     29.40 o
   6   7   5      483.63      430.89     24.39 o
   7   7   5      426.40      414.06     24.54 o
   8   7   5       25.78       52.24     10.41 o
   9   7   5      163.24      150.46     16.71 o
  10   7   5      142.83      142.59     15.48 o
 -10   8   5      124.48      152.70     18.98 o
  -9   8   5       94.00      119.20     13.62 o
  -8   8   5      564.00      538.15     48.49 o
  -7   8   5       75.98       87.75     13.61 o
  -6   8   5      109.22       98.68     11.52 o
  -5   8   5     1444.33     1365.17     34.43 o
  -4   8   5      926.87      954.52     28.08 o
  -3   8   5      517.31      509.91     20.78 o
  -2   8   5      805.52      731.79     20.59 o
  -1   8   5      288.99      259.37     15.33 o
   0   8   5      320.12      341.81     18.07 o
   1   8   5      288.80      251.72     15.61 o
   2   8   5      793.97      698.58     23.95 o
   3   8   5      512.61      469.18     19.95 o
   4   8   5      916.58      884.09     28.65 o
   5   8   5     1433.38     1274.78     34.57 o
   6   8   5       97.87       80.68      9.92 o
   7   8   5       74.55       87.60     10.05 o
   8   8   5      563.64      480.42     31.92 o
   9   8   5       97.01       83.58     15.41 o
  10   8   5      123.55      120.06     16.35 o
 -10   9   5       76.96       99.51     14.94 o
  -9   9   5      234.77      253.31     28.01 o
  -8   9   5       26.09       44.36     10.20 o
  -7   9   5       85.35      107.79     12.74 o
  -6   9   5      604.78      664.62     31.48 o
  -5   9   5      299.05      267.47     19.03 o
  -4   9   5      357.09      372.69     20.19 o
  -3   9   5      161.45      176.38     15.80 o
  -2   9   5      690.44      661.85     23.71 o
  -1   9   5      288.10      289.91     17.39 o
   0   9   5     1346.50     1167.09     29.50 o
   1   9   5      291.57      275.24     16.91 o
   2   9   5      683.33      618.92     24.30 o
   3   9   5      158.70      164.15     14.07 o
   4   9   5      347.03      333.79     19.42 o
   5   9   5      299.29      283.47     18.63 o
   6   9   5      616.64      573.84     32.33 o
   7   9   5       80.91       90.83     11.71 o
   8   9   5       27.28       22.26      9.36 o
   9   9   5      229.99      208.60     19.66 o
  10   9   5       79.59       65.78     14.58 o
  -9  10   5       55.34       88.70     14.23 o
  -8  10   5      185.52      190.17     20.44 o
  -7  10   5       78.38      110.77     13.88 o
  -6  10   5       20.32       33.12     13.11 o
  -5  10   5       65.51       67.13     11.33 o
  -4  10   5      176.02      173.83     14.74 o
  -3  10   5      190.96      215.00     17.65 o
  -2  10   5      519.28      508.41     26.39 o
  -1  10   5      132.86      141.41     13.02 o
   0  10   5       60.07       62.00      8.97 o
   1  10   5      127.50      127.01     12.51 o
   2  10   5      524.82      500.89     22.71 o
   3  10   5      182.74      203.16     13.91 o
   4  10   5      175.48      170.12     14.15 o
   5  10   5       69.21       83.96     12.15 o
   6  10   5       22.90       31.32      9.26 o
   7  10   5       82.26      110.02     12.41 o
   8  10   5      186.87      193.49     18.78 o
   9  10   5       54.20       67.23     11.43 o
  -8  11   5      174.11      191.94     20.73 o
  -7  11   5       12.40       50.10      8.87 o
  -6  11   5      246.43      274.11     21.19 o
  -5  11   5      131.29      151.02     17.11 o
  -4  11   5       69.67       76.74     12.50 o
  -3  11   5      551.97      588.74     29.88 o
  -2  11   5      580.05      516.59     27.94 o
  -1  11   5      169.02      174.06     16.17 o
   0  11   5      739.63      717.08     29.29 o
   1  11   5      166.83      157.59     14.49 o
   2  11   5      593.81      531.02     24.84 o
   3  11   5      557.79      541.33     27.03 o
   4  11   5       75.42      100.20     10.34 o
   5  11   5      135.46      122.52     13.85 o
   6  11   5      247.09      242.60     20.30 o
   7  11   5       13.05       19.51      8.25 o
   8  11   5      172.04      179.56     18.02 o
  -8  12   5      215.13      188.94     23.53 o
  -7  12   5       71.16       91.90     14.35 o
  -6  12   5       62.79       72.39     13.69 o
  -5  12   5      469.95      479.44     32.52 o
  -4  12   5       83.67       92.04     11.54 o
  -3  12   5      103.96      111.66     11.10 o
  -2  12   5      106.01      114.90     11.89 o
  -1  12   5       90.11       94.84     11.37 o
   0  12   5        0.45       14.44      6.18 o
   1  12   5       91.20      102.62     11.27 o
   2  12   5      102.83       99.06     10.06 o
   3  12   5      104.32      109.28     11.61 o
   4  12   5       83.93       84.31     11.36 o
   5  12   5      468.67      452.07     30.53 o
   6  12   5       66.39       75.36      9.80 o
   7  12   5       68.80       71.17     12.50 o
   8  12   5      212.89      209.68     18.32 o
  -7  13   5       10.46       18.11      9.31 o
  -6  13   5      234.86      218.90     22.56 o
  -5  13   5       64.78       65.24     15.99 o
  -4  13   5       25.46       56.65     11.36 o
  -3  13   5       30.76       52.85     10.44 o
  -2  13   5      293.18      262.98     19.82 o
  -1  13   5       86.15       90.95     12.08 o
   0  13   5       47.90       65.19     11.52 o
   1  13   5       87.96      116.32     12.01 o
   2  13   5      291.18      268.15     18.20 o
   3  13   5       32.30       41.97      8.45 o
   4  13   5       21.60       36.93      7.78 o
   5  13   5       67.89      108.22     12.47 o
   6  13   5      235.86      261.55     22.63 o
   7  13   5       11.57       15.77     10.49 o
  -5  14   5      193.40      172.53     19.20 o
  -4  14   5       68.39      104.61     12.99 o
  -3  14   5       77.24       90.32     11.70 o
  -2  14   5       61.93       91.64     13.02 o
  -1  14   5      623.79      581.43     31.96 o
   0  14   5       39.02       70.75     10.06 o
   1  14   5      623.64      560.39     30.70 o
   2  14   5       62.08       74.04     10.46 o
   3  14   5       75.58       80.63     14.68 o
   4  14   5       66.86       71.48      9.69 o
   5  14   5      200.15      164.56     20.22 o
  -4  15   5       42.75       45.63     16.08 o
  -3  15   5       25.87       54.08      9.57 o
  -2  15   5      231.30      224.44     19.80 o
  -1  15   5      105.20      104.11     11.69 o
   0  15   5      422.44      452.08     28.26 o
   1  15   5      106.17      126.01     16.47 o
   2  15   5      237.65      222.24     20.88 o
   3  15   5       29.03       19.50      9.19 o
   4  15   5       42.55       59.59     11.59 o
   0   0   6    12994.88    13346.53    185.77 o
   1   0   6      813.68      800.96     16.45 o
   2   0   6     1446.38     1543.59     24.47 o
   3   0   6     4802.47     5149.53     60.74 o
   4   0   6      304.84      292.43     11.83 o
   5   0   6     1372.85     1318.19     24.06 o
   6   0   6        0.64       18.12      6.28 o
   7   0   6      154.55      215.48     14.35 o
   8   0   6      423.67      391.66     23.63 o
   9   0   6       29.05       45.77     11.04 o
  10   0   6     1112.11     1061.50     71.33 o
  11   0   6       30.87       49.37     15.37 o
  12   0   6      240.74      243.93     28.05 o
 -12   1   6       64.85       74.45     17.93 o
 -11   1   6      170.94      145.72     31.85 o
 -10   1   6       23.60       28.99     14.06 o
  -9   1   6      117.44      131.84     14.27 o
  -8   1   6      755.31      744.72     30.48 o
  -7   1   6      582.46      596.52     25.93 o
  -6   1   6      392.32      391.09     12.89 o
  -5   1   6     5361.98     5260.61     56.80 o
  -4   1   6      549.37      636.07     15.31 o
  -3   1   6      486.55      522.07     12.51 o
  -2   1   6     5252.40     5435.37     59.17 o
  -1   1   6     3314.66     3547.98     40.82 o
   0   1   6      138.79      157.04      9.06 o
   1   1   6     3372.28     3592.46     44.13 o
   2   1   6     5287.45     5421.57     60.11 o
   3   1   6      455.95      506.61     19.82 o
   4   1   6      556.44      654.26     17.04 o
   5   1   6     5345.68     5048.40     75.75 o
   6   1   6      391.17      412.89     13.86 o
   7   1   6      562.11      575.55     21.71 o
   8   1   6      767.95      770.73     35.56 o
   9   1   6      124.82      160.58     19.22 o
  10   1   6       23.46       38.55     11.51 o
  11   1   6      172.16      173.87     27.18 o
  12   1   6       64.16       49.68     14.28 o
 -11   2   6      104.88      110.77     19.45 o
 -10   2   6      340.16      318.80     27.23 o
  -9   2   6       95.00      101.79     12.34 o
  -8   2   6      775.28      793.69     28.84 o
  -7   2   6      163.30      169.06     11.95 o
  -6   2   6      321.89      341.94     12.28 o
  -5   2   6       33.86       45.27      5.59 o
  -4   2   6     1945.05     2170.96     28.48 o
  -3   2   6     2088.08     2080.47     26.49 o
  -2   2   6     1370.76     1384.30     22.51 o
  -1   2   6     3634.09     3723.32     41.47 o
   0   2   6      414.73      457.52     13.20 o
   1   2   6     3648.96     3741.28     47.90 o
   2   2   6     1361.76     1345.80     25.76 o
   3   2   6     2107.16     1987.08     35.33 o
   4   2   6     1941.55     2098.45     37.14 o
   5   2   6       32.36       45.77      5.59 o
   6   2   6      312.52      355.00     15.33 o
   7   2   6      157.98      161.82     12.27 o
   8   2   6      781.40      698.59     35.44 o
   9   2   6       91.99       95.58     15.12 o
  10   2   6      332.27      314.35     27.57 o
  11   2   6      105.16      105.98     16.22 o
 -11   3   6       84.65      113.57     15.11 o
 -10   3   6      126.06      137.60     26.75 o
  -9   3   6      118.17      123.66     14.56 o
  -8   3   6       19.89       26.06      9.03 o
  -7   3   6      681.81      706.52     24.67 o
  -6   3   6      378.16      436.04     14.80 o
  -5   3   6     3550.21     3397.30     43.56 o
  -4   3   6     1141.62     1138.23     19.60 o
  -3   3   6      963.75      907.47     16.14 o
  -2   3   6     1113.47     1201.31     20.25 o
  -1   3   6     1663.73     1715.15     25.39 o
   0   3   6     1714.73     1740.45     26.10 o
   1   3   6     1643.34     1725.32     26.33 o
   2   3   6     1086.57     1133.31     26.14 o
   3   3   6      972.94      915.50     22.12 o
   4   3   6     1158.99     1123.88     25.00 o
   5   3   6     3571.27     3401.34     56.01 o
   6   3   6      384.32      458.93     28.72 o
   7   3   6      679.10      637.48     27.77 o
   8   3   6       21.19       26.27      7.45 o
   9   3   6      117.19      111.72     14.16 o
  10   3   6      126.88      123.10     14.88 o
  11   3   6       86.58      116.21     17.58 o
 -11   4   6      280.83      274.88     28.09 o
 -10   4   6      356.66      302.22     38.85 o
  -9   4   6      172.99      154.60     19.44 o
  -8   4   6      438.77      454.94     28.46 o
  -7   4   6       34.84       38.02      6.45 o
  -6   4   6      580.55      565.17     17.32 o
  -5   4   6      537.81      539.45     16.52 o
  -4   4   6      297.34      325.69     11.58 o
  -3   4   6     1272.58     1306.03     21.32 o
  -2   4   6     1402.58     1461.70     22.22 o
  -1   4   6      424.38      473.37     12.89 o
   0   4   6     7826.48     8134.26     95.78 o
   1   4   6      448.93      493.09     16.23 o
   2   4   6     1396.71     1377.05     28.00 o
   3   4   6     1283.97     1275.95     27.00 o
   4   4   6      279.58      291.16     19.07 o
   5   4   6      534.95      502.32     22.64 o
   6   4   6      560.55      515.86     28.90 o
   7   4   6       36.12       28.58      8.45 o
   8   4   6      442.69      402.58     27.55 o
   9   4   6      179.56      170.69     18.79 o
  10   4   6      361.00      344.12     31.71 o
  11   4   6      277.68      257.94     29.96 o
 -11   5   6       15.17       14.45     13.37 o
 -10   5   6      115.26       98.56     17.18 o
  -9   5   6       25.46       31.95     10.29 o
  -8   5   6      932.23      874.89     32.11 o
  -7   5   6       52.48       55.20      8.91 o
  -6   5   6      261.00      322.22     14.51 o
  -5   5   6     1227.91     1182.49     23.51 o
  -4   5   6     1194.74     1138.18     21.24 o
  -3   5   6       83.98      115.64      7.78 o
  -2   5   6     5528.53     5558.01     66.31 o
  -1   5   6      835.70      942.89     18.54 o
   0   5   6      117.64      159.70     10.79 o
   1   5   6      841.42      903.88     20.17 o
   2   5   6     5477.14     5443.60     67.96 o
   3   5   6       82.11      120.82     10.51 o
   4   5   6     1167.60     1023.61     32.45 o
   5   5   6     1224.12     1085.46     32.54 o
   6   5   6      265.85      285.92     22.39 o
   7   5   6       51.48       51.70      9.59 o
   8   5   6      912.95      762.85     39.02 o
   9   5   6       25.75       35.34     13.18 o
  10   5   6      115.21      140.02     19.55 o
  11   5   6       15.90       66.66     13.18 o
 -11   6   6      106.12      124.99     15.26 o
 -10   6   6      280.04      270.17     27.20 o
  -9   6   6       11.86       31.58      8.78 o
  -8   6   6      347.01      359.46     23.36 o
  -7   6   6      117.87      118.55     11.39 o
  -6   6   6     1314.75     1219.01     33.18 o
  -5   6   6      575.23      587.27     20.01 o
  -4   6   6     1696.42     1675.19     29.48 o
  -3   6   6     1111.73     1092.68     21.44 o
  -2   6   6      203.33      236.50      9.50 o
  -1   6   6      656.49      718.61     20.98 o
   0   6   6      161.43      154.63     11.75 o
   1   6   6      684.02      696.79     18.26 o
   2   6   6      206.11      233.60     15.14 o
   3   6   6     1108.77     1056.30     26.01 o
   4   6   6     1713.06     1596.98     37.42 o
   5   6   6      563.04      549.31     24.09 o
   6   6   6     1301.22     1196.10     39.71 o
   7   6   6      121.52      129.63     15.07 o
   8   6   6      348.23      332.25     23.43 o
   9   6   6       11.95       20.08      9.23 o
  10   6   6      280.00      282.75     35.59 o
  11   6   6      101.79       73.91     20.43 o
 -10   7   6       30.29       31.96      9.78 o
  -9   7   6      243.33      240.78     22.30 o
  -8   7   6       40.79       47.65      8.34 o
  -7   7   6      217.93      242.13     17.53 o
  -6   7   6       14.17       32.54      7.43 o
  -5   7   6      475.13      468.98     22.51 o
  -4   7   6     1414.47     1375.02     26.99 o
  -3   7   6       47.50       42.87      6.25 o
  -2   7   6     3211.76     3264.66     45.36 o
  -1   7   6      288.63      291.83     15.85 o
   0   7   6      762.87      743.09     22.90 o
   1   7   6      290.13      301.36     16.17 o
   2   7   6     3178.39     3168.15     51.19 o
   3   7   6       46.03       45.85      7.22 o
   4   7   6     1437.42     1352.73     33.67 o
   5   7   6      473.09      447.24     20.50 o
   6   7   6       12.93       11.30      4.97 o
   7   7   6      221.63      242.77     19.43 o
   8   7   6       45.30       40.52     12.95 o
   9   7   6      243.75      241.97     21.62 o
  10   7   6       29.26       44.87      9.62 o
 -10   8   6      140.46      198.30     26.91 o
  -9   8   6      164.00      109.52     16.06 o
  -8   8   6      212.32      192.10     20.78 o
  -7   8   6       52.09       73.95      9.80 o
  -6   8   6      138.07      138.72     13.54 o
  -5   8   6      653.11      670.03     28.47 o
  -4   8   6      532.02      519.41     20.31 o
  -3   8   6      162.13      188.83     13.03 o
  -2   8   6      413.95      418.03     15.76 o
  -1   8   6      829.38      812.14     25.14 o
   0   8   6       34.01       28.51      6.57 o
   1   8   6      849.63      823.32     25.32 o
   2   8   6      408.93      423.23     22.61 o
   3   8   6      165.95      173.75     13.28 o
   4   8   6      537.22      545.54     24.84 o
   5   8   6      626.09      587.55     28.59 o
   6   8   6      134.63      140.25     13.59 o
   7   8   6       57.48       64.29      9.56 o
   8   8   6      211.96      173.92     18.04 o
   9   8   6      164.30      159.16     17.27 o
  10   8   6      137.56      125.33     16.06 o
  -9   9   6      169.17      179.23     21.74 o
  -8   9   6      198.33      207.31     19.44 o
  -7   9   6      800.00      721.08     34.48 o
  -6   9   6        2.12       32.42      7.14 o
  -5   9   6       64.10       77.84      9.33 o
  -4   9   6      879.42      831.02     35.72 o
  -3   9   6      908.82      918.90     30.51 o
  -2   9   6     1610.67     1461.65     36.23 o
  -1   9   6      655.38      624.64     24.49 o
   0   9   6      126.12      115.62     11.61 o
   1   9   6      644.65      615.97     25.12 o
   2   9   6     1625.71     1468.42     33.85 o
   3   9   6      915.45      878.76     37.81 o
   4   9   6      879.97      780.73     29.63 o
   5   9   6       63.42       56.66      8.99 o
   6   9   6        2.55       27.07      7.99 o
   7   9   6      779.46      650.29     37.59 o
   8   9   6      203.98      174.24     17.71 o
   9   9   6      169.08      198.50     20.42 o
  -9  10   6       34.79       68.51     11.69 o
  -8  10   6       52.67       81.20     14.06 o
  -7  10   6       29.67       39.78     12.70 o
  -6  10   6      173.15      208.20     21.96 o
  -5  10   6      322.34      289.99     22.52 o
  -4  10   6      400.47      410.02     29.44 o
  -3  10   6      123.18      117.03     12.39 o
  -2  10   6     1356.86     1281.94     35.94 o
  -1  10   6      550.96      544.74     23.57 o
   0  10   6     3363.80     3092.48     58.08 o
   1  10   6      547.43      513.45     24.23 o
   2  10   6     1375.39     1225.29     32.64 o
   3  10   6      122.66      132.31     13.15 o
   4  10   6      424.47      421.81     22.76 o
   5  10   6      326.47      274.14     18.57 o
   6  10   6      180.85      163.20     16.89 o
   7  10   6       30.59       41.99      9.50 o
   8  10   6       51.91       53.71     11.84 o
   9  10   6       35.58       53.53     16.39 o
  -8  11   6        8.71       28.39     10.04 o
  -7  11   6      498.42      484.51     33.02 o
  -6  11   6      148.85      177.90     16.49 o
  -5  11   6      128.43      149.24     15.64 o
  -4  11   6       31.44       64.77      9.88 o
  -3  11   6      282.55      266.58     21.44 o
  -2  11   6      161.65      150.10     14.34 o
  -1  11   6      194.69      198.63     17.14 o
   0  11   6       83.44       95.01     10.77 o
   1  11   6      195.17      211.23     16.05 o
   2  11   6      157.85      161.46     13.19 o
   3  11   6      270.21      246.19     17.28 o
   4  11   6       30.38       29.37      7.87 o
   5  11   6      130.87      123.66     15.08 o
   6  11   6      150.08      127.02     14.34 o
   7  11   6      508.85      453.74     31.19 o
   8  11   6        8.83       19.70      7.69 o
  -7  12   6        8.99       44.59      8.78 o
  -6  12   6       83.97       83.61     12.08 o
  -5  12   6       29.67       66.08     10.67 o
  -4  12   6      139.67      182.28     19.01 o
  -3  12   6      116.36      140.71     15.13 o
  -2  12   6       89.45       96.82     11.74 o
  -1  12   6      322.28      312.48     22.30 o
   0  12   6       16.48       32.51      6.40 o
   1  12   6      328.95      298.51     19.65 o
   2  12   6       86.75       76.02      9.55 o
   3  12   6      116.96      112.44     11.85 o
   4  12   6      141.77      144.79     16.45 o
   5  12   6       28.33       32.68      8.54 o
   6  12   6       78.90       83.27     11.68 o
   7  12   6        8.10       54.93     13.04 o
  -6  13   6       21.75       37.36     10.87 o
  -5  13   6      113.97      114.85     16.43 o
  -4  13   6      121.71      151.85     17.36 o
  -3  13   6      552.17      505.52     31.49 o
  -2  13   6       27.30       29.17      8.90 o
  -1  13   6      556.19      500.65     26.95 o
   0  13   6       92.85       88.32     10.12 o
   1  13   6      550.03      507.56     25.36 o
   2  13   6       26.93       32.03      7.14 o
   3  13   6      564.82      491.00     27.97 o
   4  13   6      121.56      122.07     14.68 o
   5  13   6      115.23      125.88     14.81 o
   6  13   6       20.98       37.98      8.12 o
  -5  14   6       48.83       54.17     12.01 o
  -4  14   6      191.29      229.34     20.03 o
  -3  14   6       28.55       50.89     10.68 o
  -2  14   6      384.51      351.55     27.00 o
  -1  14   6      720.17      690.00     38.38 o
   0  14   6      841.20      751.37     37.02 o
   1  14   6      732.49      698.27     37.80 o
   2  14   6      385.55      316.91     20.83 o
   3  14   6       27.79       44.72     11.76 o
   4  14   6      194.00      211.26     20.79 o
   5  14   6       47.09       65.08     12.07 o
  -3  15   6      161.09      221.28     20.21 o
  -2  15   6      261.88      272.45     22.39 o
  -1  15   6      170.30      204.22     19.17 o
   0  15   6      580.39      538.88     30.03 o
   1  15   6      172.96      197.51     16.80 o
   2  15   6      261.92      281.69     24.51 o
   3  15   6      153.68      165.91     15.75 o
   1   0   7       65.79       83.23      6.85 o
   2   0   7     2847.02     2729.68     37.11 o
   3   0   7       19.51       30.30      4.35 o
   4   0   7      272.68      209.25     10.55 o
   5   0   7       42.75       67.85      6.33 o
   6   0   7     2262.72     2019.33     36.87 o
   7   0   7       14.19       13.50      6.32 o
   8   0   7      385.13      460.31     23.15 o
   9   0   7       66.38       70.88     10.68 o
  10   0   7       92.41       81.74     20.18 o
  11   0   7      158.26      129.33     21.76 o
 -11   1   7       36.04       35.30     13.68 o
 -10   1   7        0.13       25.97     11.88 o
  -9   1   7      197.05      201.15     21.05 o
  -8   1   7      674.21      667.91     27.23 o
  -7   1   7       87.00      121.28     11.30 o
  -6   1   7      238.19      245.39     10.22 o
  -5   1   7       21.17       26.47      5.46 o
  -4   1   7     1415.40     1476.54     25.51 o
  -3   1   7      842.40      946.44     17.64 o
  -2   1   7     1035.07      968.78     20.16 o
  -1   1   7     1668.17     1848.00     27.81 o
   0   1   7      879.49      784.38     17.95 o
   1   1   7     1660.32     1780.79     28.84 o
   2   1   7      974.25      879.74     17.67 o
   3   1   7      858.79      935.33     22.64 o
   4   1   7     1389.39     1417.43     30.85 o
   5   1   7       21.00       36.24      4.15 o
   6   1   7      246.31      270.88     13.29 o
   7   1   7       84.07      114.84     10.52 o
   8   1   7      693.65      700.06     41.84 o
   9   1   7      198.53      207.81     21.62 o
  10   1   7        0.22       15.34      8.79 o
  11   1   7       36.17       34.84     19.86 o
 -11   2   7      445.34      465.33     68.90 o
 -10   2   7       48.41       67.16     19.34 o
  -9   2   7      512.73      468.08     31.25 o
  -8   2   7      276.73      285.80     19.81 o
  -7   2   7      769.24      750.53     25.72 o
  -6   2   7      388.79      409.56     15.59 o
  -5   2   7     3800.62     3424.81     43.66 o
  -4   2   7      151.59      183.89      8.40 o
  -3   2   7       73.09       91.09      7.14 o
  -2   2   7      336.03      441.10     15.36 o
  -1   2   7     2078.18     1989.18     29.64 o
   0   2   7       70.91       94.75      7.42 o
   1   2   7     2108.89     2016.02     31.14 o
   2   2   7      353.25      434.92     16.08 o
   3   2   7       72.37       93.04      8.41 o
   4   2   7      162.76      192.07     12.37 o
   5   2   7     3819.54     3310.44     53.03 o
   6   2   7      388.57      372.45     15.10 o
   7   2   7      776.96      720.32     28.90 o
   8   2   7      284.95      323.26     25.25 o
   9   2   7      515.32      503.10     36.88 o
  10   2   7       50.93       77.35     14.62 o
  11   2   7      448.28      422.23     44.14 o
 -11   3   7       52.30       54.21     15.05 o
 -10   3   7      104.70      112.48     15.96 o
  -9   3   7      191.13      243.55     21.79 o
  -8   3   7      177.57      221.71     17.49 o
  -7   3   7     1245.16     1154.22     30.55 o
  -6   3   7      193.87      242.08     11.46 o
  -5   3   7        2.73       18.47      3.64 o
  -4   3   7     1038.62     1096.21     19.33 o
  -3   3   7      879.85      744.76     17.83 o
  -2   3   7     2065.59     2048.52     32.66 o
  -1   3   7      452.08      475.02     14.87 o
   0   3   7      171.42      141.16      8.65 o
   1   3   7      431.29      430.36     14.27 o
   2   3   7     2058.61     2028.85     38.41 o
   3   3   7      909.41      785.84     21.97 o
   4   3   7     1040.89     1042.95     25.39 o
   5   3   7        1.81       20.52      4.25 o
   6   3   7      195.74      200.59     19.43 o
   7   3   7     1263.13     1105.78     35.47 o
   8   3   7      179.83      202.37     18.26 o
   9   3   7      198.05      191.98     23.02 o
  10   3   7      105.88      146.75     24.93 o
  11   3   7       51.44       38.18     17.61 o
 -11   4   7       70.41       66.57     16.82 o
 -10   4   7      118.61      122.74     19.49 o
  -9   4   7       25.43       36.99     16.90 o
  -8   4   7      128.09      154.99     13.83 o
  -7   4   7      137.84      143.08     13.03 o
  -6   4   7      658.84      700.51     21.06 o
  -5   4   7     1491.92     1388.17     27.77 o
  -4   4   7       86.01       85.76      5.89 o
  -3   4   7      847.21      887.35     20.20 o
  -2   4   7      958.96      897.36     20.06 o
  -1   4   7     1173.87     1148.67     21.55 o
   0   4   7     1607.36     1597.74     27.59 o
   1   4   7     1159.28     1089.52     21.58 o
   2   4   7      964.02      847.04     22.94 o
   3   4   7      828.01      802.35     28.62 o
   4   4   7       86.56       89.54      7.71 o
   5   4   7     1502.14     1380.92     39.15 o
   6   4   7      641.40      580.84     30.79 o
   7   4   7      139.15      142.00     19.46 o
   8   4   7      128.58      138.46     15.13 o
   9   4   7       25.77       27.07      9.40 o
  10   4   7      117.04       93.88     15.69 o
  11   4   7       68.32       54.44     11.68 o
 -11   5   7       17.99       21.10      9.99 o
 -10   5   7       14.72       18.95      8.88 o
  -9   5   7       43.34       64.80      9.46 o
  -8   5   7       29.40       66.76      9.79 o
  -7   5   7      390.82      416.62     22.55 o
  -6   5   7      155.60      181.75     11.38 o
  -5   5   7      341.16      360.52     16.46 o
  -4   5   7       40.88       44.11      4.51 o
  -3   5   7      293.28      295.59     11.50 o
  -2   5   7       80.53      117.55      7.40 o
  -1   5   7     1921.99     1999.10     31.35 o
   0   5   7      980.48      938.07     21.00 o
   1   5   7     1957.46     2002.53     33.49 o
   2   5   7       78.31      107.87      8.87 o
   3   5   7      286.62      287.21     14.13 o
   4   5   7       42.36       35.27      7.43 o
   5   5   7      333.67      315.31     19.85 o
   6   5   7      157.22      159.29     16.90 o
   7   5   7      401.22      382.95     32.51 o
   8   5   7       30.86       32.58      8.92 o
   9   5   7       46.38       58.43     10.40 o
  10   5   7       15.27       48.08     11.52 o
  11   5   7       16.88       11.14     15.89 o
 -10   6   7      205.63      222.59     23.30 o
  -9   6   7       88.22      135.84     16.22 o
  -8   6   7      138.66      149.84     16.75 o
  -7   6   7      167.38      185.54     15.38 o
  -6   6   7     1129.79     1049.82     29.13 o
  -5   6   7     1422.23     1326.43     29.89 o
  -4   6   7      753.24      745.32     19.43 o
  -3   6   7      686.85      744.21     22.12 o
  -2   6   7      440.74      453.59     14.01 o
  -1   6   7     1609.90     1430.70     29.34 o
   0   6   7     1756.00     1521.77     30.78 o
   1   6   7     1590.11     1475.15     28.45 o
   2   6   7      457.04      475.64     18.46 o
   3   6   7      677.96      716.09     23.89 o
   4   6   7      776.99      731.51     35.07 o
   5   6   7     1416.48     1224.81     37.33 o
   6   6   7     1142.99      976.23     46.78 o
   7   6   7      166.06      134.20     21.59 o
   8   6   7      139.11      127.40     14.33 o
   9   6   7       90.87       89.75     20.39 o
  10   6   7      208.41      197.18     20.50 o
 -10   7   7       55.34      110.11     13.92 o
  -9   7   7      383.42      353.00     31.33 o
  -8   7   7       72.14       97.96     13.91 o
  -7   7   7      614.34      632.68     28.69 o
  -6   7   7      204.72      210.01     14.64 o
  -5   7   7       25.31       40.12      5.82 o
  -4   7   7       35.46       57.75      6.78 o
  -3   7   7     2762.23     2637.74     42.23 o
  -2   7   7       54.69       62.60      7.28 o
  -1   7   7       97.92       88.32      9.69 o
   0   7   7      584.72      602.27     22.61 o
   1   7   7       95.99       82.21     10.22 o
   2   7   7       49.60       69.15      7.90 o
   3   7   7     2778.23     2600.83     47.69 o
   4   7   7       39.21       50.17      8.65 o
   5   7   7       24.98       19.31      7.18 o
   6   7   7      206.90      197.38     15.97 o
   7   7   7      607.50      596.38     31.04 o
   8   7   7       74.09       82.98     11.85 o
   9   7   7      389.35      352.17     26.87 o
  10   7   7       53.90       70.32     10.32 o
 -10   8   7       86.71       51.56     21.35 o
  -9   8   7      157.12      155.19     19.01 o
  -8   8   7        1.43       24.61      9.02 o
  -7   8   7      221.45      249.39     20.76 o
  -6   8   7      147.72      186.10     14.80 o
  -5   8   7     1263.52     1064.51     33.11 o
  -4   8   7       78.82       79.48      8.95 o
  -3   8   7      512.53      522.52     19.44 o
  -2   8   7      192.85      226.39     14.17 o
  -1   8   7     1326.92     1180.65     29.32 o
   0   8   7      103.95      129.84     11.94 o
   1   8   7     1340.05     1203.59     29.72 o
   2   8   7      190.78      224.27     16.12 o
   3   8   7      519.47      513.70     21.72 o
   4   8   7       72.39       86.98     10.56 o
   5   8   7     1281.64     1010.18     34.58 o
   6   8   7      140.80      153.14     15.65 o
   7   8   7      223.87      220.45     18.59 o
   8   8   7        1.41       19.53      7.27 o
   9   8   7      156.78      177.92     17.81 o
  10   8   7       82.11       63.13     13.16 o
  -9   9   7       85.69      111.87     15.74 o
  -8   9   7       81.92       96.40     12.58 o
  -7   9   7       65.42      104.38     11.34 o
  -6   9   7       16.16       29.70      8.09 o
  -5   9   7       51.24       61.34     10.11 o
  -4   9   7      222.18      235.30     17.33 o
  -3   9   7      626.53      605.86     29.83 o
  -2   9   7      207.37      213.64     16.03 o
  -1   9   7      142.93      140.91     12.24 o
   0   9   7      723.00      720.08     26.03 o
   1   9   7      146.12      128.09     12.30 o
   2   9   7      202.50      239.64     16.00 o
   3   9   7      614.15      588.76     28.48 o
   4   9   7      220.91      222.31     16.77 o
   5   9   7       54.83       59.34     10.03 o
   6   9   7       17.08       24.00      6.98 o
   7   9   7       67.12       81.35     16.34 o
   8   9   7       80.77       64.99     10.13 o
   9   9   7       83.61      109.10     14.56 o
  -9  10   7       35.89       70.64     14.55 o
  -8  10   7       84.15       89.83     13.48 o
  -7  10   7       20.79       61.30     10.34 o
  -6  10   7      457.14      468.02     28.56 o
  -5  10   7       63.53       87.33     12.52 o
  -4  10   7      620.14      578.32     28.40 o
  -3  10   7      137.40      127.71     13.96 o
  -2  10   7      132.44      127.30     13.21 o
  -1  10   7      109.63      105.27     10.33 o
   0  10   7      648.09      616.08     26.58 o
   1  10   7      103.34      106.89     11.17 o
   2  10   7      134.17      140.20     12.16 o
   3  10   7      137.90      149.38     14.75 o
   4  10   7      620.12      540.69     26.49 o
   5  10   7       69.70       96.13     10.91 o
   6  10   7      460.86      426.70     28.45 o
   7  10   7       20.30       54.62      7.99 o
   8  10   7       83.82       77.58     11.76 o
   9  10   7       36.56       48.20      9.99 o
  -8  11   7      236.94      220.43     22.74 o
  -7  11   7      101.59      127.59     14.33 o
  -6  11   7      257.67      234.91     21.04 o
  -5  11   7      104.32      106.83     13.76 o
  -4  11   7      292.17      278.11     22.67 o
  -3  11   7      195.96      215.09     19.21 o
  -2  11   7      301.48      316.88     23.29 o
  -1  11   7      429.46      391.50     23.15 o
   0  11   7       11.47       26.75      6.72 o
   1  11   7      422.46      427.89     22.71 o
   2  11   7      287.96      258.55     18.35 o
   3  11   7      189.48      212.50     17.15 o
   4  11   7      292.92      278.12     18.51 o
   5  11   7      106.84      107.43     10.55 o
   6  11   7      256.72      231.39     20.81 o
   7  11   7      100.99      165.10     22.10 o
   8  11   7      235.03      196.07     22.27 o
  -7  12   7      202.95      215.58     19.08 o
  -6  12   7      330.22      351.05     27.52 o
  -5  12   7      729.59      765.87     39.54 o
  -4  12   7      419.56      408.17     30.07 o
  -3  12   7      133.86      165.69     16.11 o
  -2  12   7       21.17       35.54      8.51 o
  -1  12   7      465.36      479.81     27.24 o
   0  12   7      192.81      176.89     15.74 o
   1  12   7      471.41      499.21     24.74 o
   2  12   7       20.63       33.27      7.38 o
   3  12   7      136.67      130.63     12.89 o
   4  12   7      413.12      381.53     28.16 o
   5  12   7      719.39      612.13     36.00 o
   6  12   7      336.59      315.39     28.80 o
   7  12   7      203.15      213.01     23.51 o
  -6  13   7        5.45       35.49     11.10 o
  -5  13   7       38.61       41.48      9.68 o
  -4  13   7      324.31      319.31     25.42 o
  -3  13   7      310.29      316.43     22.31 o
  -2  13   7      220.11      275.16     21.59 o
  -1  13   7      108.65      126.63     14.33 o
   0  13   7      324.33      296.06     20.85 o
   1  13   7      106.83      100.61     10.12 o
   2  13   7      210.81      241.67     17.24 o
   3  13   7      313.75      274.72     18.40 o
   4  13   7      327.66      321.57     25.11 o
   5  13   7       38.41       66.34     10.07 o
   6  13   7        4.78       24.49      8.63 o
  -5  14   7       17.53       16.95      9.18 o
  -4  14   7      155.68      189.82     21.33 o
  -3  14   7       20.92       24.64      8.89 o
  -2  14   7        4.11       15.15     11.03 o
  -1  14   7       60.05       46.38     11.14 o
   0  14   7       77.58      109.69     14.19 o
   1  14   7       61.79       56.36     13.05 o
   2  14   7        3.61       19.30      6.56 o
   3  14   7       21.62       33.71     10.29 o
   4  14   7      150.23      140.39     16.60 o
   5  14   7       15.49       39.61      9.53 o
  -3  15   7       14.50       47.22     10.48 o
  -2  15   7      211.82      217.51     18.82 o
  -1  15   7        0.03       -3.22      7.50 o
   0  15   7      122.85      112.35     18.31 o
   1  15   7        0.09       19.78      9.71 o
   2  15   7      207.77      211.60     18.54 o
   3  15   7       15.33       16.55      7.80 o
   0   0   8     1183.39     1183.33     38.92 o
   1   0   8     6935.22     6930.09     77.16 o
   2   0   8     4995.85     4838.73     57.20 o
   3   0   8      130.72      120.58      8.65 o
   4   0   8      146.81       90.05      8.39 o
   5   0   8     1577.17     1696.45     31.64 o
   6   0   8      337.89      341.86     16.33 o
   7   0   8        0.76       18.81      5.19 o
   8   0   8       18.45       36.66     10.10 o
   9   0   8     1186.92     1012.39     56.94 o
  10   0   8      151.86      176.72     25.52 o
  11   0   8        4.86       24.44     14.78 o
 -11   1   8        2.47        9.04     11.82 o
 -10   1   8      118.75      145.62     23.89 o
  -9   1   8      409.46      432.90     31.91 o
  -8   1   8       55.58       74.14     10.64 o
  -7   1   8     2438.26     2249.10     53.42 o
  -6   1   8      302.99      308.04     13.47 o
  -5   1   8      413.55      407.11     15.93 o
  -4   1   8     1420.47     1474.02     24.72 o
  -3   1   8      933.40      900.12     18.47 o
  -2   1   8      519.18      560.95     16.72 o
  -1   1   8      373.15      327.25     13.15 o
   0   1   8      196.28      197.79     16.42 o
   1   1   8      369.34      307.74     13.07 o
   2   1   8      512.77      537.42     15.21 o
   3   1   8      930.50      854.87     22.94 o
   4   1   8     1408.12     1461.73     31.36 o
   5   1   8      408.03      426.70     16.11 o
   6   1   8      299.70      292.29     14.72 o
   7   1   8     2390.57     2279.25     47.31 o
   8   1   8       56.73       67.63     11.49 o
   9   1   8      399.19      397.34     36.04 o
  10   1   8      120.52      135.19     21.98 o
  11   1   8        2.09        4.64     13.27 o
 -11   2   8        6.65       24.83     11.82 o
 -10   2   8      126.30      139.65     22.83 o
  -9   2   8      448.96      467.55     34.44 o
  -8   2   8      128.20      152.29     16.22 o
  -7   2   8      798.73      718.47     28.68 o
  -6   2   8     1041.34     1112.02     24.35 o
  -5   2   8      835.01      898.00     20.17 o
  -4   2   8      150.76      188.33      8.30 o
  -3   2   8      230.39      218.27     11.40 o
  -2   2   8      711.19      711.65     18.82 o
  -1   2   8      616.98      533.03     16.15 o
   0   2   8       56.35       58.92      6.31 o
   1   2   8      637.16      556.13     16.51 o
   2   2   8      706.80      696.35     20.32 o
   3   2   8      224.64      220.20     13.36 o
   4   2   8      149.69      197.72     13.66 o
   5   2   8      819.36      837.49     24.92 o
   6   2   8     1055.57     1112.49     27.19 o
   7   2   8      795.71      761.49     30.00 o
   8   2   8      128.26      164.90     18.81 o
   9   2   8      442.45      428.02     36.01 o
  10   2   8      121.26      145.50     32.30 o
  11   2   8        6.68       33.55     16.45 o
 -11   3   8       37.76       52.00     17.47 o
 -10   3   8      119.66      127.28     21.83 o
  -9   3   8      222.06      229.17     19.25 o
  -8   3   8      312.44      300.03     20.46 o
  -7   3   8      740.71      745.07     29.36 o
  -6   3   8      341.01      339.17     16.85 o
  -5   3   8       59.02       77.88      7.75 o
  -4   3   8      244.28      284.44     12.98 o
  -3   3   8     3282.87     3431.86     44.97 o
  -2   3   8      125.23      101.21      7.93 o
  -1   3   8      661.32      702.05     17.92 o
   0   3   8     1540.12     1446.20     26.70 o
   1   3   8      648.89      676.80     17.70 o
   2   3   8      126.41       99.67     10.24 o
   3   3   8     3293.38     3290.62     50.56 o
   4   3   8      249.84      296.58     15.74 o
   5   3   8       58.15       75.81      7.82 o
   6   3   8      345.74      300.66     15.86 o
   7   3   8      751.27      664.70     32.94 o
   8   3   8      318.99      324.49     27.22 o
   9   3   8      215.49      186.94     22.60 o
  10   3   8      119.33      142.28     22.85 o
  11   3   8       38.09       61.90     18.02 o
 -11   4   8      119.42      135.93     17.24 o
 -10   4   8      100.86      113.45     14.98 o
  -9   4   8      207.74      193.10     18.44 o
  -8   4   8      363.09      343.16     21.92 o
  -7   4   8      323.15      356.86     19.58 o
  -6   4   8      356.48      397.19     16.24 o
  -5   4   8     1606.23     1570.56     31.19 o
  -4   4   8      192.96      179.06     10.97 o
  -3   4   8      233.54      261.51     13.18 o
  -2   4   8     2457.23     2489.92     36.08 o
  -1   4   8     3717.47     3647.42     46.21 o
   0   4   8       85.09      105.01      8.71 o
   1   4   8     3671.17     3563.68     50.04 o
   2   4   8     2458.70     2467.97     43.52 o
   3   4   8      235.75      283.66     14.50 o
   4   4   8      188.58      190.39     12.13 o
   5   4   8     1615.55     1507.87     38.34 o
   6   4   8      344.73      317.97     25.28 o
   7   4   8      317.30      334.53     26.31 o
   8   4   8      370.60      347.39     28.70 o
   9   4   8      212.76      201.04     23.67 o
  10   4   8       98.37      127.15     18.57 o
  11   4   8      119.76       71.24     22.07 o
 -11   5   8       70.34       95.44     24.12 o
 -10   5   8       29.67       39.34     10.18 o
  -9   5   8      106.82      121.41     15.17 o
  -8   5   8      287.18      249.91     20.36 o
  -7   5   8      139.24      139.05     11.08 o
  -6   5   8      561.01      591.92     21.13 o
  -5   5   8      313.48      340.64     16.16 o
  -4   5   8      763.23      761.01     21.76 o
  -3   5   8      420.54      433.65     17.57 o
  -2   5   8     1631.65     1608.09     29.13 o
  -1   5   8     1752.30     1593.31     28.50 o
   0   5   8     1990.77     1947.32     31.91 o
   1   5   8     1741.29     1568.16     28.72 o
   2   5   8     1672.16     1640.40     31.31 o
   3   5   8      426.87      427.90     17.31 o
   4   5   8      751.94      726.25     28.31 o
   5   5   8      306.29      274.26     20.04 o
   6   5   8      551.56      520.46     33.17 o
   7   5   8      136.01      150.21     18.98 o
   8   5   8      286.74      254.47     21.45 o
   9   5   8      106.70       84.66     11.97 o
  10   5   8       31.39       51.84     12.60 o
  11   5   8       71.01       88.31     16.03 o
 -10   6   8       71.90       98.74     13.78 o
  -9   6   8      350.26      319.99     26.30 o
  -8   6   8      445.17      431.67     41.52 o
  -7   6   8      597.84      561.29     29.20 o
  -6   6   8      162.48      195.89     12.95 o
  -5   6   8      121.44      143.91     11.24 o
  -4   6   8      189.23      199.98     12.18 o
  -3   6   8      936.85      933.51     25.19 o
  -2   6   8     1236.34     1185.81     22.70 o
  -1   6   8     1751.26     1694.92     29.79 o
   0   6   8     1610.45     1623.99     28.65 o
   1   6   8     1763.48     1628.05     33.80 o
   2   6   8     1231.51     1089.52     25.26 o
   3   6   8      921.89      862.56     28.63 o
   4   6   8      196.46      175.99     15.80 o
   5   6   8      114.66      116.67     12.94 o
   6   6   8      160.63      161.74     18.51 o
   7   6   8      592.01      548.61     41.12 o
   8   6   8      441.16      414.40     32.43 o
   9   6   8      346.75      319.14     28.01 o
  10   6   8       71.99       55.39     18.85 o
 -10   7   8       61.83       81.12     16.94 o
  -9   7   8       13.63       21.80     10.63 o
  -8   7   8      163.78      189.55     18.98 o
  -7   7   8      131.18      128.87     15.54 o
  -6   7   8      431.18      407.32     22.34 o
  -5   7   8      105.46      115.03     11.34 o
  -4   7   8       13.65       31.23      5.25 o
  -3   7   8      219.37      227.64     15.75 o
  -2   7   8      779.77      768.11     22.84 o
  -1   7   8      360.19      351.80     16.71 o
   0   7   8     1096.19      947.78     27.81 o
   1   7   8      356.19      368.90     21.28 o
   2   7   8      758.13      681.17     22.69 o
   3   7   8      219.80      245.58     14.76 o
   4   7   8       14.79       30.09      7.48 o
   5   7   8      105.83      115.88     11.31 o
   6   7   8      431.30      366.70     24.32 o
   7   7   8      128.86      133.92     15.36 o
   8   7   8      161.51      141.00     13.44 o
   9   7   8       13.74       31.54      8.21 o
  10   7   8       60.74       55.83     10.36 o
  -9   8   8       49.54       56.75     12.59 o
  -8   8   8      485.86      491.28     33.49 o
  -7   8   8      115.32      106.05     13.53 o
  -6   8   8      177.11      194.67     15.31 o
  -5   8   8      550.84      528.09     26.05 o
  -4   8   8      973.54      883.44     28.41 o
  -3   8   8      648.53      601.68     31.50 o
  -2   8   8     1674.19     1607.82     32.73 o
  -1   8   8      567.92      536.94     21.76 o
   0   8   8       29.85       26.72      6.18 o
   1   8   8      590.99      589.48     27.21 o
   2   8   8     1652.53     1558.25     38.37 o
   3   8   8      661.08      574.46     28.88 o
   4   8   8      973.99      877.44     33.78 o
   5   8   8      553.62      538.85     28.77 o
   6   8   8      181.28      164.38     16.31 o
   7   8   8      113.72      122.73     12.42 o
   8   8   8      486.92      407.35     29.52 o
   9   8   8       50.93       56.68     11.80 o
  -9   9   8       47.14       58.56     14.07 o
  -8   9   8      456.16      459.19     35.06 o
  -7   9   8      163.90      150.11     14.62 o
  -6   9   8       38.28       47.41      8.09 o
  -5   9   8      687.34      597.03     30.99 o
  -4   9   8       30.06       54.55      7.23 o
  -3   9   8      978.84      922.27     37.72 o
  -2   9   8       37.58       30.69      8.46 o
  -1   9   8       25.23       43.79      6.79 o
   0   9   8     1040.29      955.75     29.32 o
   1   9   8       23.84       43.63      7.46 o
   2   9   8       44.58       60.34      8.61 o
   3   9   8      986.11      885.29     34.19 o
   4   9   8       34.06       44.05      7.83 o
   5   9   8      692.44      569.38     30.01 o
   6   9   8       35.28       41.38      7.94 o
   7   9   8      160.13      176.06     17.89 o
   8   9   8      451.32      363.82     28.45 o
   9   9   8       49.80       65.21     12.21 o
  -8  10   8      107.99      158.76     18.10 o
  -7  10   8      246.74      251.95     21.09 o
  -6  10   8      170.93      159.71     17.44 o
  -5  10   8       58.82       83.36     11.90 o
  -4  10   8       90.10       98.58     12.87 o
  -3  10   8      189.74      182.64     15.59 o
  -2  10   8      487.31      491.22     27.88 o
  -1  10   8      122.47      108.45     11.42 o
   0  10   8      977.04      912.64     30.68 o
   1  10   8      122.73      123.55     12.27 o
   2  10   8      492.21      422.10     24.91 o
   3  10   8      194.90      179.55     16.03 o
   4  10   8       82.08       89.25     10.73 o
   5  10   8       61.01       68.55      9.52 o
   6  10   8      170.94      156.36     16.10 o
   7  10   8      245.38      200.02     17.66 o
   8  10   8      104.90      143.24     15.06 o
  -8  11   8       45.16       39.43     11.34 o
  -7  11   8       46.27       63.98     11.70 o
  -6  11   8      125.92      132.69     15.99 o
  -5  11   8      341.90      365.45     26.32 o
  -4  11   8       82.11      107.80     13.13 o
  -3  11   8       55.42       65.43     10.35 o
  -2  11   8        4.31       24.94      7.51 o
  -1  11   8       57.35       77.53     10.92 o
   0  11   8      219.86      242.53     17.17 o
   1  11   8       55.82       81.08      9.60 o
   2  11   8        4.07       20.39      7.43 o
   3  11   8       54.17       67.37      9.43 o
   4  11   8       83.79       79.61     11.18 o
   5  11   8      340.89      336.85     23.38 o
   6  11   8      126.77      132.39     14.94 o
   7  11   8       45.55       40.85     12.99 o
   8  11   8       45.78       51.00     12.03 o
  -7  12   8      127.44      130.33     13.45 o
  -6  12   8       53.96       56.52     11.62 o
  -5  12   8       10.36       17.69      8.04 o
  -4  12   8      316.09      313.84     24.28 o
  -3  12   8      385.67      382.00     26.16 o
  -2  12   8      287.21      265.16     22.04 o
  -1  12   8      237.37      201.67     17.94 o
   0  12   8      316.16      265.29     18.86 o
   1  12   8      239.11      205.60     14.48 o
   2  12   8      276.49      233.72     17.53 o
   3  12   8      386.74      363.72     23.44 o
   4  12   8      320.49      291.15     19.92 o
   5  12   8        9.79       40.58      9.02 o
   6  12   8       52.06       69.64     10.23 o
   7  12   8      127.02      113.75     15.14 o
  -6  13   8       67.01       72.38     14.37 o
  -5  13   8      415.21      441.26     29.95 o
  -4  13   8      132.81      152.75     16.05 o
  -3  13   8      461.72      460.43     28.65 o
  -2  13   8       73.38       85.78     11.07 o
  -1  13   8      118.67      128.82     14.15 o
   0  13   8      204.35      216.52     18.55 o
   1  13   8      124.07      126.44     13.16 o
   2  13   8       75.38       84.41      9.35 o
   3  13   8      469.33      438.40     25.89 o
   4  13   8      134.83      148.94     16.16 o
   5  13   8      416.28      394.38     28.04 o
   6  13   8       65.20       66.32      9.34 o
  -4  14   8       99.58      136.97     13.96 o
  -3  14   8      236.74      259.64     26.04 o
  -2  14   8      209.27      218.21     20.66 o
  -1  14   8       96.73       97.66     13.65 o
   0  14   8     1348.14     1165.42     48.08 o
   1  14   8      100.10       99.16     11.62 o
   2  14   8      209.54      214.53     19.52 o
   3  14   8      242.04      245.63     20.03 o
   4  14   8       97.43      104.72     15.13 o
  -2  15   8      251.35      236.52     19.03 o
  -1  15   8       57.97       54.65     11.04 o
   0  15   8        2.39       33.73      8.90 o
   1  15   8       55.61       79.65     12.67 o
   2  15   8      244.53      257.80     23.56 o
   1   0   9     4934.07     4888.31     59.42 o
   2   0   9      284.75      479.23     16.84 o
   3   0   9      138.62      104.67      8.43 o
   4   0   9        8.55        9.55      4.73 o
   5   0   9        3.05       13.89      3.97 o
   6   0   9      289.42      331.59     16.05 o
   7   0   9       15.15       36.99      6.44 o
   8   0   9      899.29      802.78     46.33 o
   9   0   9      805.79      756.36     58.30 o
  10   0   9        5.00      101.86     21.11 o
  11   0   9      243.72      187.30     30.16 o
 -11   1   9      177.53      171.51     24.95 o
 -10   1   9      187.22      191.07     27.19 o
  -9   1   9      268.13      230.51     26.68 o
  -8   1   9      624.29      656.67     33.60 o
  -7   1   9      545.50      532.09     30.21 o
  -6   1   9     2191.40     2129.75     40.20 o
  -5   1   9      116.04      114.52      8.80 o
  -4   1   9      104.44      127.32      8.01 o
  -3   1   9     1860.96     1904.23     33.31 o
  -2   1   9     2836.79     2844.56     42.04 o
  -1   1   9     2490.50     2337.85     35.28 o
   0   1   9      887.39      747.03     19.62 o
   1   1   9     2500.96     2341.94     37.71 o
   2   1   9     2842.63     2837.68     40.52 o
   3   1   9     1866.73     1878.05     34.99 o
   4   1   9       95.39      106.05     10.00 o
   5   1   9      113.95      125.53      9.87 o
   6   1   9     2219.96     2044.03     40.19 o
   7   1   9      540.72      521.50     25.75 o
   8   1   9      642.49      647.04     34.83 o
   9   1   9      263.73      259.31     32.51 o
  10   1   9      183.99      232.52     29.56 o
  11   1   9      174.94      187.80     29.81 o
 -11   2   9       68.97       58.03     13.13 o
 -10   2   9       23.40       46.71     16.23 o
  -9   2   9       83.48       87.75     14.78 o
  -8   2   9     1197.19     1144.07     38.86 o
  -7   2   9       44.34       53.70      7.64 o
  -6   2   9       81.66      120.06      9.89 o
  -5   2   9     1080.87      976.56     25.25 o
  -4   2   9      486.20      566.15     18.37 o
  -3   2   9      130.36      200.46     11.78 o
  -2   2   9      429.90      369.67     16.60 o
  -1   2   9      654.42      657.92     18.25 o
   0   2   9      907.52      941.52     21.52 o
   1   2   9      678.64      696.46     19.18 o
   2   2   9      427.52      354.30     16.69 o
   3   2   9      130.33      208.85     13.88 o
   4   2   9      480.09      539.82     21.27 o
   5   2   9     1077.83      982.81     28.66 o
   6   2   9       84.08      118.33     11.56 o
   7   2   9       43.53       39.59      8.55 o
   8   2   9     1177.99     1123.20     50.74 o
   9   2   9       81.82       75.11     18.65 o
  10   2   9       24.55       54.32     13.68 o
  11   2   9       71.16       68.83     21.75 o
 -11   3   9        7.18       32.11     10.49 o
 -10   3   9      170.19      168.39     17.89 o
  -9   3   9       74.96       99.98     11.00 o
  -8   3   9      533.53      561.71     25.71 o
  -7   3   9      371.67      364.32     21.43 o
  -6   3   9     1116.23     1031.13     26.22 o
  -5   3   9      128.16      147.74     11.01 o
  -4   3   9     1241.24     1238.16     25.56 o
  -3   3   9       23.49       27.63      4.69 o
  -2   3   9     1746.76     1529.67     27.95 o
  -1   3   9     1793.53     1782.39     31.88 o
   0   3   9      848.51      737.30     19.88 o
   1   3   9     1791.16     1724.42     30.08 o
   2   3   9     1749.62     1518.23     35.22 o
   3   3   9       24.71       17.92      5.35 o
   4   3   9     1263.24     1239.20     29.55 o
   5   3   9      123.85      138.09     11.62 o
   6   3   9     1102.49      974.13     35.97 o
   7   3   9      360.35      393.24     27.24 o
   8   3   9      522.32      508.23     36.76 o
   9   3   9       77.05      101.89     14.64 o
  10   3   9      165.46      184.90     27.01 o
  11   3   9        6.84       20.34     12.98 o
 -11   4   9       96.28      108.18     19.23 o
 -10   4   9       74.79       78.07     13.00 o
  -9   4   9      102.21      114.82     11.81 o
  -8   4   9      240.83      245.91     18.40 o
  -7   4   9      105.26      135.66     11.04 o
  -6   4   9      427.93      433.14     19.65 o
  -5   4   9       75.83       94.46      9.39 o
  -4   4   9      272.21      278.52     14.41 o
  -3   4   9       25.83       39.47      5.81 o
  -2   4   9      107.80      115.73      8.45 o
  -1   4   9      289.93      327.09     14.39 o
   0   4   9      581.37      542.55     18.37 o
   1   4   9      285.87      309.32     14.44 o
   2   4   9      114.80      113.72     11.00 o
   3   4   9       26.02       55.61      7.27 o
   4   4   9      276.51      294.59     15.34 o
   5   4   9       79.99      108.65     11.61 o
   6   4   9      445.41      391.10     29.71 o
   7   4   9      100.33       99.38     13.00 o
   8   4   9      241.67      219.83     19.27 o
   9   4   9      106.62      110.93     22.44 o
  10   4   9       74.63       81.38     17.91 o
  11   4   9       95.62      139.70     22.94 o
 -10   5   9      141.32      137.54     18.41 o
  -9   5   9      406.85      423.47     29.24 o
  -8   5   9       67.57       79.58      9.78 o
  -7   5   9     1016.30     1024.53     31.78 o
  -6   5   9      625.71      562.03     21.09 o
  -5   5   9      158.26      194.40     13.66 o
  -4   5   9      415.01      401.67     17.71 o
  -3   5   9      920.26      862.59     24.04 o
  -2   5   9      375.72      388.40     15.60 o
  -1   5   9     1127.12     1076.31     23.77 o
   0   5   9      743.97      704.67     19.91 o
   1   5   9     1140.66     1114.28     24.31 o
   2   5   9      374.76      363.70     19.44 o
   3   5   9      913.90      839.96     24.18 o
   4   5   9      405.28      381.60     21.60 o
   5   5   9      154.16      146.38     15.22 o
   6   5   9      642.20      535.46     35.13 o
   7   5   9     1022.83      886.11     49.93 o
   8   5   9       67.09       53.02     11.86 o
   9   5   9      406.82      347.18     32.85 o
  10   5   9      141.67      135.01     17.35 o
 -10   6   9       11.24       34.35     12.30 o
  -9   6   9      156.39      149.67     21.99 o
  -8   6   9      155.72      121.67     13.75 o
  -7   6   9      169.10      173.97     12.26 o
  -6   6   9      198.30      224.77     13.72 o
  -5   6   9       97.81      108.71      9.38 o
  -4   6   9      328.49      361.04     17.77 o
  -3   6   9       44.53       53.69      6.75 o
  -2   6   9     1503.06     1381.42     27.84 o
  -1   6   9      674.26      660.98     19.63 o
   0   6   9       69.90       59.82      6.45 o
   1   6   9      677.76      626.16     19.24 o
   2   6   9     1499.23     1360.92     26.52 o
   3   6   9       43.48       41.95      7.71 o
   4   6   9      315.07      290.65     21.01 o
   5   6   9       99.37      111.79     12.60 o
   6   6   9      203.82      204.78     20.77 o
   7   6   9      167.63      138.31     19.36 o
   8   6   9      161.79      135.60     23.60 o
   9   6   9      155.18      144.51     15.97 o
  10   6   9       12.73       14.39      8.89 o
 -10   7   9       87.09      134.37     14.23 o
  -9   7   9      102.84      115.35     17.35 o
  -8   7   9      150.27      123.87     17.40 o
  -7   7   9      564.58      538.71     33.04 o
  -6   7   9      353.55      392.22     21.81 o
  -5   7   9       30.16       37.43      6.84 o
  -4   7   9      410.22      399.07     20.90 o
  -3   7   9      176.94      158.48     14.20 o
  -2   7   9      805.67      748.91     25.81 o
  -1   7   9      687.72      712.52     25.45 o
   0   7   9      252.01      297.69     17.58 o
   1   7   9      676.29      744.29     25.07 o
   2   7   9      815.89      757.45     24.51 o
   3   7   9      192.97      175.02     13.95 o
   4   7   9      401.81      339.49     22.00 o
   5   7   9       31.34       31.63      8.16 o
   6   7   9      363.55      347.09     23.74 o
   7   7   9      549.88      479.12     46.88 o
   8   7   9      147.97      119.54     12.82 o
   9   7   9      107.54      129.82     16.46 o
  10   7   9       90.45       63.05     14.86 o
  -9   8   9       25.04       53.16     10.36 o
  -8   8   9       12.54       32.05     11.44 o
  -7   8   9       82.14       82.39     12.36 o
  -6   8   9      215.07      252.86     18.49 o
  -5   8   9      124.07      112.78     12.26 o
  -4   8   9      187.65      161.67     15.17 o
  -3   8   9      596.02      642.89     28.59 o
  -2   8   9      488.45      455.82     24.00 o
  -1   8   9      313.94      314.40     19.30 o
   0   8   9     1091.63     1021.83     33.60 o
   1   8   9      322.97      309.57     20.22 o
   2   8   9      477.63      489.55     28.57 o
   3   8   9      591.69      641.84     31.56 o
   4   8   9      182.82      187.86     16.69 o
   5   8   9      122.03      114.24     13.94 o
   6   8   9      222.27      226.84     17.71 o
   7   8   9       82.49       65.42      9.62 o
   8   8   9       11.76       25.44      7.54 o
   9   8   9       23.08       29.07      8.79 o
  -9   9   9       85.30       59.01     16.02 o
  -8   9   9      317.21      295.85     28.26 o
  -7   9   9      451.43      428.76     38.20 o
  -6   9   9      130.99      138.31     15.30 o
  -5   9   9       83.28       98.99     11.52 o
  -4   9   9      224.98      229.69     19.02 o
  -3   9   9      602.15      490.87     25.78 o
  -2   9   9      448.12      413.68     23.97 o
  -1   9   9      712.48      668.19     26.77 o
   0   9   9      561.59      513.15     25.72 o
   1   9   9      719.30      655.67     28.65 o
   2   9   9      463.82      442.72     22.42 o
   3   9   9      601.91      519.64     27.56 o
   4   9   9      227.14      217.10     17.58 o
   5   9   9       81.45       72.86     10.36 o
   6   9   9      127.86      134.57     13.81 o
   7   9   9      451.95      399.74     27.63 o
   8   9   9      308.71      281.15     26.83 o
   9   9   9       87.29       91.10     13.22 o
  -8  10   9       78.43       86.34     13.33 o
  -7  10   9       19.00       35.57     10.47 o
  -6  10   9       77.03       47.55      9.37 o
  -5  10   9      216.47      219.34     19.05 o
  -4  10   9      844.30      779.91     36.32 o
  -3  10   9       13.56       24.77      6.96 o
  -2  10   9      375.34      319.64     20.99 o
  -1  10   9      917.12      817.25     35.85 o
   0  10   9      285.06      294.76     18.15 o
   1  10   9      917.15      844.95     37.92 o
   2  10   9      379.64      316.14     21.92 o
   3  10   9       14.39       26.82      7.25 o
   4  10   9      829.97      716.01     31.40 o
   5  10   9      197.73      219.23     17.52 o
   6  10   9       77.63       89.86     14.51 o
   7  10   9       18.39       35.16      7.84 o
   8  10   9       78.93       91.54     12.09 o
  -7  11   9       28.77       29.97     10.26 o
  -6  11   9      199.43      207.34     19.92 o
  -5  11   9      108.11       96.63     12.16 o
  -4  11   9      357.19      369.83     26.60 o
  -3  11   9      253.66      237.04     17.89 o
  -2  11   9      624.75      585.02     31.41 o
  -1  11   9      340.24      342.79     23.56 o
   0  11   9       70.27       61.71      9.67 o
   1  11   9      336.14      360.85     21.69 o
   2  11   9      613.41      576.02     30.54 o
   3  11   9      252.39      222.87     18.23 o
   4  11   9      347.91      316.13     24.52 o
   5  11   9      110.15      112.23     10.05 o
   6  11   9      203.43      197.18     19.00 o
   7  11   9       28.05       52.44     13.59 o
  -6  12   9      155.71      189.69     18.89 o
  -5  12   9       50.10       79.93     10.64 o
  -4  12   9      225.19      230.19     20.26 o
  -3  12   9      341.15      337.41     23.21 o
  -2  12   9       43.68       55.70      9.45 o
  -1  12   9      145.34      163.23     15.50 o
   0  12   9      152.78      164.59     15.46 o
   1  12   9      150.60      167.61     16.49 o
   2  12   9       44.68       50.10     10.02 o
   3  12   9      346.13      320.80     21.59 o
   4  12   9      218.55      220.44     17.73 o
   5  12   9       52.56       79.21     12.18 o
   6  12   9      154.65      155.16     17.71 o
  -5  13   9       71.23      102.99     12.22 o
  -4  13   9      312.18      294.02     23.08 o
  -3  13   9       57.27       56.66      9.85 o
  -2  13   9      571.14      546.57     33.32 o
  -1  13   9       80.58      100.14     12.38 o
   0  13   9       26.07       59.93     11.76 o
   1  13   9       78.63       77.40     11.11 o
   2  13   9      578.41      447.66     26.61 o
   3  13   9       56.79       75.87     14.38 o
   4  13   9      318.71      259.19     19.87 o
   5  13   9       70.92       67.39     13.59 o
  -4  14   9      123.01      119.10     14.83 o
  -3  14   9        4.32       35.97      9.31 o
  -2  14   9       22.23       39.14      8.32 o
  -1  14   9      470.43      451.93     28.72 o
   0  14   9      171.01      167.40     17.31 o
   1  14   9      469.65      421.79     29.41 o
   2  14   9       22.26       46.11      8.70 o
   3  14   9        3.68       19.22     10.11 o
   4  14   9      120.49      161.26     14.79 o
  -1  15   9       61.37       64.52     18.82 o
   0  15   9      107.60      105.95     12.69 o
   1  15   9       61.37       56.75     12.08 o
   0   0  10      657.61      578.46     27.43 o
   1   0  10      454.45      445.84     22.77 o
   2   0  10      957.92      923.19     22.09 o
   3   0  10       89.03      124.86      9.40 o
   4   0  10      730.28      780.81     23.65 o
   5   0  10      431.63      466.79     17.72 o
   6   0  10       36.35       35.10      5.96 o
   7   0  10       12.07       17.85      7.28 o
   8   0  10       46.10       91.12     12.60 o
   9   0  10        0.03        3.00     17.98 o
  10   0  10      386.82      384.44     39.64 o
  11   0  10      114.48      118.74     23.15 o
 -11   1  10        6.23      -12.80     20.64 o
 -10   1  10      190.95      209.02     23.28 o
  -9   1  10       80.64       85.40     16.38 o
  -8   1  10      374.26      404.02     26.43 o
  -7   1  10      259.97      283.72     20.09 o
  -6   1  10      937.23      939.78     29.99 o
  -5   1  10      646.33      652.69     23.47 o
  -4   1  10       29.04       34.88      4.36 o
  -3   1  10      299.31      270.38     14.57 o
  -2   1  10     1346.98     1236.76     26.61 o
  -1   1  10      590.05      529.86     18.73 o
   0   1  10     2246.45     2334.36     39.50 o
   1   1  10      573.97      547.07     19.23 o
   2   1  10     1333.39     1196.71     24.69 o
   3   1  10      298.27      260.36     12.07 o
   4   1  10       30.92       41.05      6.95 o
   5   1  10      643.00      630.88     21.33 o
   6   1  10      932.94      902.03     26.63 o
   7   1  10      250.00      248.68     20.75 o
   8   1  10      376.21      430.01     31.28 o
   9   1  10       80.74      119.41     22.87 o
  10   1  10      191.03      171.85     25.05 o
  11   1  10        5.48       44.63     14.54 o
 -11   2  10        5.96       19.16     16.01 o
 -10   2  10      585.07      583.28     86.40 o
  -9   2  10       47.20       79.11     11.70 o
  -8   2  10       18.68       31.39      8.33 o
  -7   2  10      691.02      620.54     30.53 o
  -6   2  10     1450.07     1402.54     33.91 o
  -5   2  10      121.63      144.05     11.02 o
  -4   2  10      516.44      503.57     18.60 o
  -3   2  10      311.38      325.29     16.56 o
  -2   2  10      908.09      938.44     23.25 o
  -1   2  10      362.21      404.56     17.51 o
   0   2  10     9721.03     9160.31    101.48 o
   1   2  10      374.17      429.32     16.71 o
   2   2  10      900.17      939.56     24.64 o
   3   2  10      313.96      304.13     17.64 o
   4   2  10      513.65      527.09     22.52 o
   5   2  10      115.36      125.25     11.32 o
   6   2  10     1435.17     1328.74     35.58 o
   7   2  10      682.24      655.61     32.39 o
   8   2  10       18.35       43.92     17.29 o
   9   2  10       43.98       83.31     20.80 o
  10   2  10      582.01      564.77     49.67 o
  11   2  10        6.41       15.29     13.78 o
 -11   3  10        0.59       36.20     11.64 o
 -10   3  10       20.33       29.09      9.44 o
  -9   3  10       12.41       30.04      9.16 o
  -8   3  10      842.09      820.58     37.85 o
  -7   3  10      350.65      357.86     22.59 o
  -6   3  10      134.38      129.00     10.77 o
  -5   3  10      197.09      237.26     14.68 o
  -4   3  10      585.51      663.25     20.75 o
  -3   3  10     1906.13     1863.16     33.97 o
  -2   3  10     3742.19     3428.74     52.67 o
  -1   3  10      157.11      180.00     11.97 o
   0   3  10      328.66      375.95     16.31 o
   1   3  10      158.85      170.94     10.15 o
   2   3  10     3716.09     3359.76     58.53 o
   3   3  10     1931.19     1946.55     44.97 o
   4   3  10      574.08      618.84     23.71 o
   5   3  10      201.69      234.62     15.09 o
   6   3  10      137.77      130.27     13.70 o
   7   3  10      349.12      318.24     24.77 o
   8   3  10      823.83      797.00     42.43 o
   9   3  10       12.74       23.50     13.08 o
  10   3  10       19.76       30.61     16.88 o
  11   3  10        0.59       25.86     13.76 o
 -10   4  10       56.61       72.44     20.58 o
  -9   4  10       47.68       79.18      9.87 o
  -8   4  10        7.16       34.61      6.27 o
  -7   4  10      247.12      243.60     18.57 o
  -6   4  10      191.69      207.48     14.03 o
  -5   4  10     1194.95     1070.59     28.10 o
  -4   4  10      209.13      228.65     13.48 o
  -3   4  10      487.65      510.36     20.19 o
  -2   4  10      712.05      714.27     20.77 o
  -1   4  10      670.97      727.25     21.05 o
   0   4  10      657.06      535.79     19.29 o
   1   4  10      678.34      742.67     21.97 o
   2   4  10      712.55      640.06     25.38 o
   3   4  10      486.91      446.00     20.32 o
   4   4  10      212.66      212.76     14.16 o
   5   4  10     1201.22     1119.06     33.96 o
   6   4  10      189.69      180.89     20.60 o
   7   4  10      244.71      241.44     23.52 o
   8   4  10        6.15       14.10      7.53 o
   9   4  10       48.93       49.84     19.04 o
  10   4  10       57.69       75.46     18.03 o
 -10   5  10       63.92       89.69     11.97 o
  -9   5  10      141.93      172.49     15.48 o
  -8   5  10      181.53      175.33     15.37 o
  -7   5  10      273.78      264.04     16.29 o
  -6   5  10      254.33      282.71     16.73 o
  -5   5  10       53.57       60.15      7.17 o
  -4   5  10       61.46       56.80      7.09 o
  -3   5  10      427.81      423.56     18.44 o
  -2   5  10       38.91       41.86      5.80 o
  -1   5  10     1213.59     1035.40     24.51 o
   0   5  10       73.32       74.01      7.63 o
   1   5  10     1203.96     1010.71     24.84 o
   2   5  10       40.73       35.98      7.16 o
   3   5  10      431.21      411.18     18.63 o
   4   5  10       62.32       56.26      8.26 o
   5   5  10       51.03       50.28      9.20 o
   6   5  10      261.27      239.22     23.22 o
   7   5  10      268.58      227.01     21.54 o
   8   5  10      177.93      150.00     19.94 o
   9   5  10      143.98      142.99     19.39 o
  10   5  10       63.62       63.86     15.13 o
 -10   6  10       85.34      100.15     17.01 o
  -9   6  10      782.71      730.90     52.41 o
  -8   6  10       35.06       35.92      8.55 o
  -7   6  10      375.94      383.38     22.21 o
  -6   6  10      813.06      833.26     29.50 o
  -5   6  10      220.30      234.96     15.70 o
  -4   6  10      642.40      603.44     22.01 o
  -3   6  10     1151.27     1051.72     27.77 o
  -2   6  10        9.33       23.69      4.00 o
  -1   6  10      969.84      921.89     32.69 o
   0   6  10     1785.67     1632.65     31.30 o
   1   6  10      968.62      894.25     23.25 o
   2   6  10        9.46       16.82      5.58 o
   3   6  10     1165.51      980.07     29.88 o
   4   6  10      653.12      566.66     25.90 o
   5   6  10      207.97      232.23     19.68 o
   6   6  10      823.66      736.51     41.31 o
   7   6  10      385.78      351.40     33.73 o
   8   6  10       34.02       44.71      9.51 o
   9   6  10      786.55      634.50     47.28 o
  10   6  10       87.15      102.60     20.77 o
  -9   7  10       74.20       83.83     17.11 o
  -8   7  10      139.84      174.47     19.26 o
  -7   7  10       35.51       61.77      9.74 o
  -6   7  10      218.06      223.22     18.35 o
  -5   7  10      342.17      360.81     21.99 o
  -4   7  10     1922.94     1795.93     45.48 o
  -3   7  10      176.64      193.41     15.56 o
  -2   7  10     2700.21     2472.72     46.59 o
  -1   7  10      995.53      925.48     28.67 o
   0   7  10      205.89      212.53     14.96 o
   1   7  10     1004.70      912.62     27.45 o
   2   7  10     2687.77     2391.54     55.08 o
   3   7  10      174.41      159.60     15.43 o
   4   7  10     1945.16     1708.69     40.93 o
   5   7  10      346.15      331.32     25.93 o
   6   7  10      221.92      206.41     19.65 o
   7   7  10       36.62       57.54     12.03 o
   8   7  10      141.78      157.13     27.27 o
   9   7  10       75.67      107.56     15.34 o
  -9   8  10      107.13      155.78     17.85 o
  -8   8  10      162.59      163.31     21.16 o
  -7   8  10      236.62      242.44     30.56 o
  -6   8  10      639.49      574.85     32.53 o
  -5   8  10      534.26      511.96     27.98 o
  -4   8  10      812.76      757.66     34.46 o
  -3   8  10       28.74       19.39      7.66 o
  -2   8  10     1048.55      994.14     34.49 o
  -1   8  10      126.41      139.44     12.39 o
   0   8  10      904.10      853.42     28.57 o
   1   8  10      134.68      142.62     13.83 o
   2   8  10     1052.88      898.57     32.11 o
   3   8  10       29.15       28.24      8.01 o
   4   8  10      810.55      706.30     32.40 o
   5   8  10      534.27      492.94     30.37 o
   6   8  10      644.68      515.61     30.29 o
   7   8  10      236.59      188.00     17.35 o
   8   8  10      159.98      168.61     15.81 o
   9   8  10      106.32      137.76     16.66 o
  -8   9  10       57.08       63.54     11.22 o
  -7   9  10      218.09      197.90     21.87 o
  -6   9  10       42.32       55.48      9.65 o
  -5   9  10      165.91      174.63     16.09 o
  -4   9  10      357.74      352.44     23.33 o
  -3   9  10      476.06      450.50     25.28 o
  -2   9  10       13.34       24.61      6.37 o
  -1   9  10      268.86      248.80     17.88 o
   0   9  10      264.61      263.92     17.84 o
   1   9  10      268.65      289.53     23.55 o
   2   9  10       15.53       31.39      8.37 o
   3   9  10      484.67      455.77     27.40 o
   4   9  10      357.49      341.36     23.00 o
   5   9  10      162.57      157.81     15.12 o
   6   9  10       42.65       47.23      9.82 o
   7   9  10      220.68      201.19     16.82 o
   8   9  10       60.47       47.84     12.12 o
  -8  10  10       22.37       22.60     12.24 o
  -7  10  10      101.30      155.56     19.52 o
  -6  10  10        1.98       26.58      9.52 o
  -5  10  10       42.38       48.44     11.39 o
  -4  10  10      109.53      117.01     13.14 o
  -3  10  10      426.20      401.57     26.61 o
  -2  10  10      349.43      344.47     22.04 o
  -1  10  10      454.24      376.79     22.57 o
   0  10  10      109.70       97.07     11.27 o
   1  10  10      439.32      390.60     23.07 o
   2  10  10      347.30      351.83     23.36 o
   3  10  10      425.79      366.28     23.96 o
   4  10  10      108.91      142.13     12.72 o
   5  10  10       41.76       34.22      7.56 o
   6  10  10        2.67       21.22      8.14 o
   7  10  10      100.50       99.37     13.33 o
   8  10  10       22.38       26.74      8.86 o
  -7  11  10      235.42      249.87     24.68 o
  -6  11  10      139.66      135.44     15.82 o
  -5  11  10       58.84       60.84     10.15 o
  -4  11  10      761.58      699.39     38.64 o
  -3  11  10      223.24      221.94     16.81 o
  -2  11  10       93.81      103.39     11.42 o
  -1  11  10      274.60      268.17     19.10 o
   0  11  10       82.73       86.19     11.08 o
   1  11  10      267.22      256.29     20.71 o
   2  11  10       96.63       92.98     11.31 o
   3  11  10      212.54      185.21     16.26 o
   4  11  10      749.69      667.00     35.21 o
   5  11  10       58.83       52.78      8.21 o
   6  11  10      139.33      138.91     16.03 o
   7  11  10      241.12      190.64     15.94 o
  -6  12  10      200.38      207.96     19.32 o
  -5  12  10      212.39      228.03     20.96 o
  -4  12  10      549.86      495.34     31.51 o
  -3  12  10      150.93      141.46     14.04 o
  -2  12  10      618.76      609.11     30.86 o
  -1  12  10       37.86       41.46      8.77 o
   0  12  10      100.06      100.27     11.80 o
   1  12  10       40.71       59.64      9.65 o
   2  12  10      610.82      512.90     28.81 o
   3  12  10      153.28      153.01     13.46 o
   4  12  10      551.77      468.26     29.22 o
   5  12  10      212.79      177.29     18.06 o
   6  12  10      199.01      196.04     17.82 o
  -5  13  10       51.43       78.87     11.32 o
  -4  13  10      307.93      312.65     24.17 o
  -3  13  10       12.28       35.92      8.99 o
  -2  13  10       31.32       52.44      9.83 o
  -1  13  10       33.34       35.07      7.78 o
   0  13  10       27.04       32.72      8.18 o
   1  13  10       34.51       42.70      8.09 o
   2  13  10       30.60       34.33      8.76 o
   3  13  10       14.97       36.49      6.42 o
   4  13  10      308.74      290.23     22.71 o
   5  13  10       50.08       67.52      9.17 o
  -3  14  10       25.94       46.01      9.57 o
  -2  14  10       99.59      142.92     13.55 o
  -1  14  10      196.40      197.71     16.60 o
   0  14  10      332.98      306.82     24.71 o
   1  14  10      199.57      190.42     17.97 o
   2  14  10      100.13      102.87     14.05 o
   3  14  10       26.84       58.60     10.42 o
   1   0  11     2936.21     2740.19     49.30 o
   2   0  11      495.86      495.95     19.08 o
   3   0  11      393.92      345.75     15.79 o
   4   0  11      626.56      628.51     21.13 o
   5   0  11      414.98      410.96     20.80 o
   6   0  11       16.68       23.40      5.48 o
   7   0  11      499.06      484.23     29.19 o
   8   0  11       87.33       90.82     12.72 o
   9   0  11      997.38      862.93     57.19 o
  10   0  11      459.84      387.01     36.73 o
 -10   1  11       24.68       72.66     13.48 o
  -9   1  11      139.72      153.93     20.56 o
  -8   1  11       13.87       34.56      8.47 o
  -7   1  11     1441.86     1287.88     40.01 o
  -6   1  11      388.58      372.11     21.27 o
  -5   1  11      148.74      180.10     12.24 o
  -4   1  11     1365.05     1355.10     28.36 o
  -3   1  11       91.56      100.83      9.21 o
  -2   1  11       62.07       86.04      8.49 o
  -1   1  11     1341.71     1187.46     26.85 o
   0   1  11        9.51       23.06      4.97 o
   1   1  11     1341.17     1154.68     27.16 o
   2   1  11       50.86       71.65      7.16 o
   3   1  11       88.64      108.58      7.69 o
   4   1  11     1370.73     1302.71     33.12 o
   5   1  11      144.84      156.70     13.19 o
   6   1  11      394.65      413.10     20.47 o
   7   1  11     1447.08     1240.32     46.78 o
   8   1  11       11.00       11.27      7.84 o
   9   1  11      141.23      152.75     29.05 o
  10   1  11       24.16       68.24     18.57 o
 -10   2  11       98.25      151.30     20.48 o
  -9   2  11      252.68      272.89     21.44 o
  -8   2  11      155.76      189.55     17.36 o
  -7   2  11      102.57      105.43     12.53 o
  -6   2  11      192.32      192.93     13.48 o
  -5   2  11      437.27      521.48     22.03 o
  -4   2  11      271.47      277.62     14.97 o
  -3   2  11       38.55       65.97      7.83 o
  -2   2  11      450.35      468.04     19.71 o
  -1   2  11      151.20      164.51     11.80 o
   0   2  11        6.16       15.86      4.78 o
   1   2  11      159.36      170.29     10.94 o
   2   2  11      456.61      434.36     20.65 o
   3   2  11       37.54       67.58      8.99 o
   4   2  11      264.13      268.11     17.27 o
   5   2  11      427.28      446.69     21.63 o
   6   2  11      199.63      219.82     18.65 o
   7   2  11      100.09      102.68     13.96 o
   8   2  11      152.83      169.71     19.89 o
   9   2  11      252.33      262.25     32.97 o
  10   2  11       97.69      128.11     22.29 o
 -10   3  11       89.31       71.65     22.24 o
  -9   3  11       15.13       29.05      8.78 o
  -8   3  11      490.12      489.13     30.85 o
  -7   3  11      126.43      123.77     14.02 o
  -6   3  11      499.12      485.13     22.34 o
  -5   3  11      230.98      246.92     15.44 o
  -4   3  11      294.87      303.84     15.94 o
  -3   3  11      154.57      171.12     12.13 o
  -2   3  11      350.74      345.92     18.34 o
  -1   3  11       79.12       81.41      8.49 o
   0   3  11      154.60      116.90     10.00 o
   1   3  11       77.19       84.77      8.09 o
   2   3  11      330.80      263.43     18.59 o
   3   3  11      158.91      168.32     13.43 o
   4   3  11      290.55      269.27     17.15 o
   5   3  11      235.60      247.47     15.89 o
   6   3  11      492.02      469.69     25.75 o
   7   3  11      123.63       97.05     13.66 o
   8   3  11      471.45      442.40     37.82 o
   9   3  11       14.95       31.64     11.86 o
  10   3  11       87.79      104.22     20.13 o
 -10   4  11      437.24      435.52     41.79 o
  -9   4  11      172.20      198.95     19.42 o
  -8   4  11      231.12      251.67     18.56 o
  -7   4  11      201.15      188.39     16.12 o
  -6   4  11      415.23      407.96     20.20 o
  -5   4  11       60.61       56.88      7.19 o
  -4   4  11      293.50      289.13     15.20 o
  -3   4  11      121.00      108.36      9.60 o
  -2   4  11      886.53      794.30     22.98 o
  -1   4  11     2291.80     2240.99     41.67 o
   0   4  11     1927.70     1651.81     32.88 o
   1   4  11     2301.29     2233.22     39.80 o
   2   4  11      880.35      749.37     30.25 o
   3   4  11      121.81      108.50     10.80 o
   4   4  11      298.90      276.56     16.11 o
   5   4  11       55.76       57.97      8.81 o
   6   4  11      397.24      360.85     29.41 o
   7   4  11      197.50      187.27     20.48 o
   8   4  11      232.14      250.19     41.86 o
   9   4  11      171.81      175.86     27.35 o
  10   4  11      437.63      335.32     38.11 o
 -10   5  11      228.29      261.66     27.39 o
  -9   5  11      201.79      182.52     16.99 o
  -8   5  11      293.05      322.30     21.78 o
  -7   5  11      475.38      440.50     24.18 o
  -6   5  11      290.94      323.37     18.50 o
  -5   5  11      111.72      122.33     10.78 o
  -4   5  11      948.10      908.59     26.57 o
  -3   5  11      432.51      443.08     19.58 o
  -2   5  11      292.91      317.00     15.51 o
  -1   5  11     1398.22     1279.33     30.31 o
   0   5  11      636.93      649.04     23.04 o
   1   5  11     1400.60     1196.25     28.00 o
   2   5  11      291.30      290.81     18.98 o
   3   5  11      443.31      463.40     20.81 o
   4   5  11      951.21      819.90     30.83 o
   5   5  11      114.99       95.65     10.97 o
   6   5  11      296.63      302.16     25.36 o
   7   5  11      477.99      484.42     33.67 o
   8   5  11      290.45      258.19     27.61 o
   9   5  11      198.65      159.88     25.75 o
  10   5  11      227.63      229.09     39.82 o
  -9   6  11       66.75       60.69     12.64 o
  -8   6  11      153.10      215.43     19.04 o
  -7   6  11       20.65       41.64      6.76 o
  -6   6  11       32.73       30.91      7.14 o
  -5   6  11       53.59       65.49      8.88 o
  -4   6  11     1238.23     1112.99     34.84 o
  -3   6  11       62.73       81.89      9.92 o
  -2   6  11      805.32      768.83     27.15 o
  -1   6  11      163.18      177.15     15.52 o
   0   6  11      563.22      599.88     23.90 o
   1   6  11      162.93      176.81     13.62 o
   2   6  11      838.24      747.11     28.59 o
   3   6  11       61.32       57.37      8.05 o
   4   6  11     1221.83     1061.49     32.39 o
   5   6  11       54.28       60.30     12.81 o
   6   6  11       37.33       38.03      8.43 o
   7   6  11       20.56       21.95      8.43 o
   8   6  11      152.86      190.65     20.33 o
   9   6  11       65.37       88.73     20.57 o
  -9   7  11       15.10       41.50     13.98 o
  -8   7  11      190.44      219.94     24.73 o
  -7   7  11       98.72      108.62     12.45 o
  -6   7  11      147.59      170.54     15.40 o
  -5   7  11      250.97      243.01     18.23 o
  -4   7  11      169.95      171.76     15.58 o
  -3   7  11      512.87      547.70     26.59 o
  -2   7  11      208.21      255.82     15.96 o
  -1   7  11      186.48      225.38     15.71 o
   0   7  11      271.13      266.73     16.78 o
   1   7  11      177.82      190.60     14.74 o
   2   7  11      210.44      205.68     16.81 o
   3   7  11      515.70      491.05     26.62 o
   4   7  11      172.77      150.26     16.01 o
   5   7  11      251.73      233.59     19.36 o
   6   7  11      143.28      152.02     15.24 o
   7   7  11       95.49      107.50     15.25 o
   8   7  11      189.22      216.21     31.21 o
   9   7  11       14.61       59.70     12.79 o
  -9   8  11       52.80       64.72     13.75 o
  -8   8  11      367.00      389.07     33.65 o
  -7   8  11       14.40       32.88      8.97 o
  -6   8  11      275.34      281.11     21.80 o
  -5   8  11       26.24       43.45      8.41 o
  -4   8  11      178.22      165.43     14.57 o
  -3   8  11      194.57      203.47     16.34 o
  -2   8  11      673.80      680.59     29.73 o
  -1   8  11      172.94      196.55     14.92 o
   0   8  11     1663.52     1476.37     38.64 o
   1   8  11      173.98      175.82     14.91 o
   2   8  11      664.92      579.00     31.43 o
   3   8  11      197.93      209.35     18.26 o
   4   8  11      186.93      164.99     15.71 o
   5   8  11       26.59       36.57      8.09 o
   6   8  11      273.92      242.63     19.93 o
   7   8  11       13.42       28.31      8.95 o
   8   8  11      368.14      309.78     23.53 o
   9   8  11       55.11       66.24     10.43 o
  -8   9  11      266.94      287.97     28.20 o
  -7   9  11       73.98       74.29     12.74 o
  -6   9  11      350.88      378.56     26.38 o
  -5   9  11       23.72       39.61      8.16 o
  -4   9  11       94.63      136.22     13.60 o
  -3   9  11     1137.82     1102.57     37.03 o
  -2   9  11      447.13      451.30     25.24 o
  -1   9  11       53.06       70.25      9.37 o
   0   9  11       44.74       50.09     10.53 o
   1   9  11       53.30       49.90      8.86 o
   2   9  11      432.53      395.51     26.01 o
   3   9  11     1141.00      958.14     39.55 o
   4   9  11       91.13      106.63     12.28 o
   5   9  11       25.86       34.46      9.47 o
   6   9  11      348.65      297.20     23.08 o
   7   9  11       73.98       69.78      9.30 o
   8   9  11      265.59      226.09     19.28 o
  -7  10  11       21.58       46.55     11.56 o
  -6  10  11       10.66       11.20      8.10 o
  -5  10  11      705.45      699.66     34.99 o
  -4  10  11       33.62       52.39      9.66 o
  -3  10  11      151.54      138.90     13.34 o
  -2  10  11      110.00      121.41     12.39 o
  -1  10  11      690.92      613.99     31.60 o
   0  10  11       42.23       59.30      9.12 o
   1  10  11      695.68      626.44     31.78 o
   2  10  11      114.13      127.50     13.69 o
   3  10  11      149.12      150.99     14.73 o
   4  10  11       34.68       45.09      7.73 o
   5  10  11      694.82      564.71     32.25 o
   6  10  11       11.16       17.12      7.33 o
   7  10  11       22.13       51.71     15.44 o
  -7  11  11        8.63       23.99     10.32 o
  -6  11  11       75.41       74.79     11.23 o
  -5  11  11       69.60      115.65     13.77 o
  -4  11  11      339.99      342.34     24.52 o
  -3  11  11       41.04       53.20      9.33 o
  -2  11  11       32.97       48.03      8.50 o
  -1  11  11       67.58       75.32     10.50 o
   0  11  11       88.53       80.97     10.51 o
   1  11  11       68.01       65.08      8.64 o
   2  11  11       32.93       49.07     11.62 o
   3  11  11       39.80       40.77      8.11 o
   4  11  11      345.45      283.30     22.02 o
   5  11  11       68.88       68.65      8.99 o
   6  11  11       74.60       85.57     11.93 o
   7  11  11        8.69       22.13      7.92 o
  -6  12  11        7.87       35.19      9.49 o
  -5  12  11       63.02       75.80     11.38 o
  -4  12  11       25.04       48.30      9.02 o
  -3  12  11      100.27      135.24     16.55 o
  -2  12  11      146.00      164.25     15.12 o
  -1  12  11       50.59       77.18     10.46 o
   0  12  11      117.44      126.92     14.17 o
   1  12  11       51.98       46.02      8.86 o
   2  12  11      145.11      132.96     12.38 o
   3  12  11      103.60      141.99     13.73 o
   4  12  11       25.07       27.28      7.46 o
   5  12  11       64.95       90.78     11.51 o
   6  12  11        7.08       19.58      8.47 o
  -4  13  11       72.95       88.84     14.14 o
  -3  13  11       76.53       95.98     13.27 o
  -2  13  11      239.68      247.47     18.90 o
  -1  13  11      158.61      201.01     16.94 o
   0  13  11      289.50      293.26     23.35 o
   1  13  11      157.04      174.76     16.82 o
   2  13  11      242.72      238.89     19.54 o
   3  13  11       75.50       80.90     11.01 o
   4  13  11       72.02       85.08      8.94 o
  -2  14  11      111.77      149.52     16.41 o
  -1  14  11      206.07      216.45     22.33 o
   0  14  11       50.14       89.99     16.88 o
   1  14  11      206.36      170.54     15.48 o
   2  14  11      111.00      130.49     13.31 o
   0   0  12       33.62       32.75      8.27 o
   1   0  12      261.40      179.32     12.63 o
   2   0  12     4404.85     4207.09     59.10 o
   3   0  12     1400.36     1277.57     28.71 o
   4   0  12       36.48       40.69      7.03 o
   5   0  12      147.90      170.95     13.15 o
   6   0  12       28.89       40.36      6.59 o
   7   0  12      122.41      134.45     14.69 o
   8   0  12       96.42      123.76     15.42 o
   9   0  12       79.58       84.99     17.77 o
  10   0  12      117.72      133.79     19.27 o
 -10   1  12      295.26      298.52     45.65 o
  -9   1  12       95.81      107.62     18.31 o
  -8   1  12       21.70       49.42      8.98 o
  -7   1  12      818.89      795.34     34.79 o
  -6   1  12      505.94      473.72     23.50 o
  -5   1  12      639.19      603.66     24.97 o
  -4   1  12     1292.32     1084.29     31.15 o
  -3   1  12      117.77      126.06     10.50 o
  -2   1  12      198.69      207.82     13.89 o
  -1   1  12      830.84      796.01     24.45 o
   0   1  12      346.97      401.09     19.75 o
   1   1  12      830.07      830.31     25.60 o
   2   1  12      199.90      198.98     11.59 o
   3   1  12      104.10       84.25      9.58 o
   4   1  12     1290.98     1138.13     32.04 o
   5   1  12      637.59      648.68     26.79 o
   6   1  12      504.67      455.92     25.60 o
   7   1  12      840.01      817.03     42.67 o
   8   1  12       22.43       32.65      8.48 o
   9   1  12      100.56       74.08     14.80 o
  10   1  12      294.94      270.54     35.16 o
 -10   2  12      241.22      244.99     26.64 o
  -9   2  12      186.62      189.43     19.63 o
  -8   2  12       38.49       69.94     10.80 o
  -7   2  12      445.79      431.99     26.46 o
  -6   2  12      533.16      523.00     26.23 o
  -5   2  12      200.35      252.59     15.70 o
  -4   2  12      273.84      244.59     14.39 o
  -3   2  12      605.83      569.65     22.69 o
  -2   2  12     1274.33     1210.96     28.95 o
  -1   2  12      761.99      635.58     22.41 o
   0   2  12     2129.68     1859.51     35.76 o
   1   2  12      743.89      673.63     23.07 o
   2   2  12     1278.40     1172.80     32.91 o
   3   2  12      600.81      556.19     24.85 o
   4   2  12      273.20      261.25     17.64 o
   5   2  12      205.27      231.32     16.25 o
   6   2  12      552.30      556.43     29.76 o
   7   2  12      437.87      417.16     30.13 o
   8   2  12       38.02       71.67      9.85 o
   9   2  12      186.22      196.64     24.41 o
  10   2  12      247.34      232.15     27.14 o
 -10   3  12       70.70       70.80     17.22 o
  -9   3  12      125.86      155.53     15.78 o
  -8   3  12      224.51      233.40     20.15 o
  -7   3  12      467.47      430.87     26.64 o
  -6   3  12      542.77      535.09     27.80 o
  -5   3  12      787.11      782.99     27.14 o
  -4   3  12      134.13      133.52     10.71 o
  -3   3  12     1406.67     1218.90     46.08 o
  -2   3  12      171.51      178.00     13.46 o
  -1   3  12      355.83      300.92     16.83 o
   0   3  12      256.55      267.50     15.17 o
   1   3  12      346.75      317.86     14.97 o
   2   3  12      171.26      176.30     15.67 o
   3   3  12     1405.66     1195.35     32.23 o
   4   3  12      134.65      120.60     11.85 o
   5   3  12      786.95      748.48     31.20 o
   6   3  12      543.70      446.84     30.90 o
   7   3  12      468.43      405.56     29.65 o
   8   3  12      237.42      203.60     22.05 o
   9   3  12      128.35      141.80     21.23 o
  10   3  12       70.90       84.30     17.33 o
 -10   4  12        4.02       38.04     16.62 o
  -9   4  12       19.26       55.08     11.68 o
  -8   4  12       18.18       54.22     20.14 o
  -7   4  12       54.63       73.90      9.45 o
  -6   4  12       40.53       36.09      6.81 o
  -5   4  12     1833.16     1639.49     37.57 o
  -4   4  12      365.08      395.04     19.22 o
  -3   4  12     1500.41     1343.17     34.67 o
  -2   4  12      835.42      799.37     29.24 o
  -1   4  12      645.56      602.55     25.89 o
   0   4  12      165.24      229.77     14.38 o
   1   4  12      664.37      613.32     26.46 o
   2   4  12      816.05      732.13     29.27 o
   3   4  12     1497.82     1304.72     33.76 o
   4   4  12      358.99      368.09     19.04 o
   5   4  12     1845.34     1640.20     43.08 o
   6   4  12       43.16       34.41      9.12 o
   7   4  12       54.85       80.30     11.50 o
   8   4  12       18.59       29.93      9.98 o
   9   4  12       18.09       52.08     12.24 o
  10   4  12        3.55       30.69     11.50 o
  -9   5  12       59.92       74.30     15.14 o
  -8   5  12      411.98      411.49     27.22 o
  -7   5  12      174.98      179.78     14.67 o
  -6   5  12      760.87      750.80     27.66 o
  -5   5  12      268.74      258.04     16.21 o
  -4   5  12      333.82      343.98     18.30 o
  -3   5  12      575.22      586.20     22.82 o
  -2   5  12      898.89      930.11     25.00 o
  -1   5  12     1098.76     1013.88     26.48 o
   0   5  12      286.34      301.89     16.23 o
   1   5  12     1120.08     1012.18     31.78 o
   2   5  12      911.30      816.80     30.42 o
   3   5  12      577.91      578.46     24.02 o
   4   5  12      342.11      285.16     20.12 o
   5   5  12      268.97      285.29     19.48 o
   6   5  12      761.55      626.20     36.88 o
   7   5  12      178.79      166.27     16.62 o
   8   5  12      424.80      334.87     29.59 o
   9   5  12       62.71       61.04     15.28 o
  -9   6  12      319.22      385.19     31.78 o
  -8   6  12      138.92      176.20     16.66 o
  -7   6  12      433.74      410.73     27.03 o
  -6   6  12      149.53      177.74     14.55 o
  -5   6  12       48.34       73.92      9.04 o
  -4   6  12      569.48      574.63     27.92 o
  -3   6  12      876.34      837.99     30.28 o
  -2   6  12       59.37       77.23      8.89 o
  -1   6  12      467.50      504.80     23.26 o
   0   6  12        2.67       10.43      4.78 o
   1   6  12      454.13      392.17     24.41 o
   2   6  12       62.70       70.62      8.99 o
   3   6  12      878.11      734.26     29.65 o
   4   6  12      573.50      571.23     27.50 o
   5   6  12       51.37       71.53      8.83 o
   6   6  12      148.08      158.27     17.23 o
   7   6  12      431.49      410.39     33.40 o
   8   6  12      141.09      156.12     18.39 o
   9   6  12      315.63      292.18     36.38 o
  -9   7  12       70.73       93.44     14.77 o
  -8   7  12       75.23       74.33     13.23 o
  -7   7  12      103.79      113.90     13.04 o
  -6   7  12      168.42      194.58     16.36 o
  -5   7  12      731.60      689.75     33.52 o
  -4   7  12      390.91      413.38     25.41 o
  -3   7  12      608.47      630.39     29.26 o
  -2   7  12      214.57      217.44     16.92 o
  -1   7  12      887.22      845.26     29.54 o
   0   7  12      155.73      176.47     15.12 o
   1   7  12      863.22      755.31     33.42 o
   2   7  12      213.62      221.58     18.25 o
   3   7  12      603.29      535.92     30.31 o
   4   7  12      381.30      385.79     24.92 o
   5   7  12      732.53      626.14     38.01 o
   6   7  12      165.54      153.91     17.14 o
   7   7  12      107.36       98.50     17.72 o
   8   7  12       70.65      117.99     18.62 o
   9   7  12       73.82      116.21     19.94 o
  -8   8  12       45.90       48.64     12.69 o
  -7   8  12       87.01       90.83     14.99 o
  -6   8  12      113.90      146.73     17.27 o
  -5   8  12      787.49      772.95     34.28 o
  -4   8  12      876.55      751.20     35.43 o
  -3   8  12      296.46      311.50     20.26 o
  -2   8  12       90.56       91.67     10.54 o
  -1   8  12      464.97      490.82     22.73 o
   0   8  12       56.75       66.49      9.49 o
   1   8  12      464.82      466.69     24.87 o
   2   8  12       91.05       91.70     11.90 o
   3   8  12      286.82      263.18     20.67 o
   4   8  12      883.68      726.08     34.01 o
   5   8  12      776.11      671.37     38.63 o
   6   8  12      114.42      129.55     13.59 o
   7   8  12       89.82       98.75     12.65 o
   8   8  12       45.76       69.62      9.46 o
  -8   9  12      415.20      447.11     37.57 o
  -7   9  12      263.91      236.56     22.13 o
  -6   9  12      130.11      151.40     14.95 o
  -5   9  12      136.77      168.01     15.27 o
  -4   9  12       22.58       38.00      7.74 o
  -3   9  12      776.83      700.57     30.92 o
  -2   9  12      104.04      129.67     12.41 o
  -1   9  12       35.44       69.54     10.83 o
   0   9  12      192.46      174.17     15.85 o
   1   9  12       36.77       37.61      7.13 o
   2   9  12       97.40       83.96     11.38 o
   3   9  12      784.49      709.29     35.74 o
   4   9  12       20.68       42.68      7.97 o
   5   9  12      139.85      143.92     15.21 o
   6   9  12      131.84      127.15     15.23 o
   7   9  12      255.49      207.94     18.30 o
   8   9  12      415.33      351.31     28.39 o
  -7  10  12      112.22      112.74     15.39 o
  -6  10  12       32.99       39.58      8.94 o
  -5  10  12        3.01       21.44      6.93 o
  -4  10  12      209.54      226.05     18.46 o
  -3  10  12      228.27      246.92     19.83 o
  -2  10  12      481.16      450.19     27.27 o
  -1  10  12       23.39       36.64      8.03 o
   0  10  12      708.85      678.79     33.88 o
   1  10  12       26.37       27.60      6.97 o
   2  10  12      477.31      439.04     28.28 o
   3  10  12      231.77      229.96     19.42 o
   4  10  12      218.76      237.13     19.53 o
   5  10  12        3.26       14.55      7.20 o
   6  10  12       30.37       24.05      7.45 o
   7  10  12      114.32      134.07     15.64 o
  -6  11  12       79.18       99.36     15.16 o
  -5  11  12      280.34      283.45     21.85 o
  -4  11  12      257.92      260.68     19.83 o
  -3  11  12       50.62       48.66      7.85 o
  -2  11  12      148.93      130.90     13.41 o
  -1  11  12      138.15      143.12     14.82 o
   0  11  12      443.30      428.85     26.53 o
   1  11  12      137.74      128.62     14.23 o
   2  11  12      148.50      140.34     13.73 o
   3  11  12       50.11       51.11      7.91 o
   4  11  12      254.76      212.07     18.35 o
   5  11  12      281.70      244.17     18.72 o
   6  11  12       79.28       71.59     11.18 o
  -5  12  12        1.71       16.31      9.61 o
  -4  12  12      211.94      229.10     18.25 o
  -3  12  12      126.96      144.46     16.10 o
  -2  12  12      323.95      319.60     23.09 o
  -1  12  12      125.66      111.26     17.34 o
   0  12  12       12.50       29.01      8.46 o
   1  12  12      127.52      128.68     14.18 o
   2  12  12      326.46      292.33     20.46 o
   3  12  12      128.55      144.23     13.44 o
   4  12  12      209.53      199.14     16.53 o
   5  12  12        1.72       29.61     10.76 o
  -3  13  12       98.01      147.75     15.48 o
  -2  13  12       83.69       89.80     11.27 o
  -1  13  12      142.35      173.54     16.53 o
   0  13  12       24.61       20.63      7.70 o
   1  13  12      141.28      142.71     14.47 o
   2  13  12       83.62       88.36     11.37 o
   3  13  12      100.76       98.60     13.00 o
   1   0  13      495.31      559.36     21.73 o
   2   0  13       40.61       50.94      6.84 o
   3   0  13      165.74      154.14     13.01 o
   4   0  13       71.29       71.73      9.12 o
   5   0  13        9.03       24.00      5.66 o
   6   0  13      119.66       89.68     11.44 o
   7   0  13      209.67      211.66     20.97 o
   8   0  13       35.43       50.51      9.92 o
   9   0  13      295.98      295.19     31.76 o
  10   0  13       57.78       58.86     18.05 o
 -10   1  13       38.78       80.72     13.50 o
  -9   1  13      122.06      138.48     20.71 o
  -8   1  13      200.31      240.91     22.47 o
  -7   1  13       73.53       72.30      9.20 o
  -6   1  13      194.36      171.64     14.02 o
  -5   1  13      199.60      208.75     15.23 o
  -4   1  13      347.99      354.39     20.41 o
  -3   1  13      566.81      535.12     21.91 o
  -2   1  13     1479.75     1490.56     32.98 o
  -1   1  13      255.13      258.41     15.98 o
   0   1  13      573.35      522.45     21.35 o
   1   1  13      259.34      262.55     16.35 o
   2   1  13     1473.82     1474.18     35.22 o
   3   1  13      565.72      533.78     24.72 o
   4   1  13      355.85      324.92     20.26 o
   5   1  13      196.49      188.34     15.45 o
   6   1  13      188.60      196.58     15.50 o
   7   1  13       72.11       60.04     10.98 o
   8   1  13      201.64      226.61     21.00 o
   9   1  13      121.30      128.67     20.64 o
  10   1  13       39.60       67.05     13.31 o
 -10   2  13       46.14       67.48     14.50 o
  -9   2  13       24.71       29.80      9.30 o
  -8   2  13      182.51      185.22     18.16 o
  -7   2  13       41.77       52.20      8.72 o
  -6   2  13      262.42      271.79     19.11 o
  -5   2  13     1261.98     1085.12     37.20 o
  -4   2  13     1200.30     1160.25     28.65 o
  -3   2  13      118.83      105.28      9.95 o
  -2   2  13       99.02      101.23     10.29 o
  -1   2  13      246.54      246.65     15.26 o
   0   2  13      120.97      146.25     11.71 o
   1   2  13      249.44      230.81     13.75 o
   2   2  13       99.21      100.30     11.64 o
   3   2  13      117.04      106.99     11.62 o
   4   2  13     1205.63     1125.85     33.20 o
   5   2  13     1254.10     1101.32     34.22 o
   6   2  13      260.47      262.01     20.51 o
   7   2  13       40.28       45.01     10.35 o
   8   2  13      183.03      170.93     16.85 o
   9   2  13       24.12       34.88     13.47 o
  10   2  13       45.58       77.85     13.99 o
 -10   3  13       49.40       72.96     22.54 o
  -9   3  13       68.55       83.99     10.79 o
  -8   3  13      456.36      445.03     29.42 o
  -7   3  13      274.82      275.13     21.02 o
  -6   3  13      534.22      515.62     27.12 o
  -5   3  13      312.54      311.94     18.10 o
  -4   3  13       41.16       39.83      6.35 o
  -3   3  13     3371.87     3081.08     51.88 o
  -2   3  13       55.95       70.74      8.52 o
  -1   3  13      170.44      191.92     13.67 o
   0   3  13      142.29      117.48     10.54 o
   1   3  13      175.31      203.82     15.64 o
   2   3  13       64.28       84.70     10.43 o
   3   3  13     3362.07     3013.51     62.72 o
   4   3  13       40.39       39.11      8.88 o
   5   3  13      314.45      285.28     20.76 o
   6   3  13      535.59      498.65     33.68 o
   7   3  13      278.44      255.17     24.02 o
   8   3  13      454.08      432.02     34.26 o
   9   3  13       69.42       82.38     15.79 o
  10   3  13       49.61       69.92     12.58 o
  -9   4  13       38.19       58.18      9.64 o
  -8   4  13       60.55       93.53     10.58 o
  -7   4  13       25.65       65.07     10.17 o
  -6   4  13      577.30      589.55     26.12 o
  -5   4  13      390.29      396.79     21.03 o
  -4   4  13       40.24       49.93      6.71 o
  -3   4  13       76.68       82.77      8.98 o
  -2   4  13      147.98      170.06     12.97 o
  -1   4  13      173.57      176.61     12.90 o
   0   4  13      110.99      137.00     11.17 o
   1   4  13      178.99      157.13     14.90 o
   2   4  13      152.12      175.37     15.10 o
   3   4  13       74.31       85.87     10.22 o
   4   4  13       41.79       43.13      8.21 o
   5   4  13      390.85      354.55     22.93 o
   6   4  13      573.94      507.84     33.91 o
   7   4  13       24.09       25.19      8.02 o
   8   4  13       59.93       58.51     16.71 o
   9   4  13       37.25       45.77     11.29 o
  -9   5  13        2.14       40.63     14.57 o
  -8   5  13       10.70       18.10      7.75 o
  -7   5  13      155.88      159.95     18.68 o
  -6   5  13      115.76      124.08     11.19 o
  -5   5  13       10.18       28.41      5.77 o
  -4   5  13      487.38      484.57     24.49 o
  -3   5  13      317.68      329.62     18.47 o
  -2   5  13       52.72       58.59      6.82 o
  -1   5  13       65.31       96.07      8.73 o
   0   5  13      404.68      402.08     22.54 o
   1   5  13       63.05       82.02     10.45 o
   2   5  13       53.94       69.56      9.75 o
   3   5  13      314.98      291.27     17.83 o
   4   5  13      493.56      460.14     26.24 o
   5   5  13       10.68       12.11      6.22 o
   6   5  13      107.26       95.40     13.84 o
   7   5  13      152.78      151.54     16.37 o
   8   5  13       10.92       40.18      9.63 o
   9   5  13        2.27       11.77      9.64 o
  -9   6  13       46.50       66.63     12.01 o
  -8   6  13       45.72       64.04     10.26 o
  -7   6  13       30.56       65.97      8.97 o
  -6   6  13      252.67      283.48     19.05 o
  -5   6  13      468.74      501.05     26.93 o
  -4   6  13      241.23      223.43     17.07 o
  -3   6  13      153.46      164.11     13.17 o
  -2   6  13     1848.20     1704.26     38.61 o
  -1   6  13      140.08      158.22     13.46 o
   0   6  13      274.44      298.02     20.71 o
   1   6  13      145.57      150.28     15.88 o
   2   6  13     1842.87     1582.87     44.68 o
   3   6  13      154.49      157.33     15.49 o
   4   6  13      246.86      219.47     16.70 o
   5   6  13      471.59      417.90     23.32 o
   6   6  13      256.48      255.64     22.79 o
   7   6  13       32.22       41.05      9.79 o
   8   6  13       44.74       76.35     13.08 o
   9   6  13       46.92       44.39     12.48 o
  -8   7  13       19.79       38.32      9.86 o
  -7   7  13      673.85      706.64     40.45 o
  -6   7  13      106.77      114.52     11.93 o
  -5   7  13      292.60      315.38     21.70 o
  -4   7  13     1001.19      913.55     38.56 o
  -3   7  13      429.97      411.03     23.23 o
  -2   7  13       32.95       57.97      7.88 o
  -1   7  13       59.16       77.31      9.36 o
   0   7  13       15.49       18.20      6.83 o
   1   7  13       63.47       75.75     10.44 o
   2   7  13       32.93       44.79      8.35 o
   3   7  13      430.48      389.79     25.79 o
   4   7  13     1010.13      849.58     38.08 o
   5   7  13      291.92      269.24     24.35 o
   6   7  13       99.81       85.06     20.34 o
   7   7  13      675.68      599.96     41.87 o
   8   7  13       19.45       49.75     13.87 o
  -8   8  13       27.53       45.39      9.93 o
  -7   8  13      331.97      377.31     27.87 o
  -6   8  13      121.52      150.13     14.38 o
  -5   8  13       48.12       79.42      9.62 o
  -4   8  13       65.03       57.56      8.85 o
  -3   8  13        8.84       21.65      5.64 o
  -2   8  13       17.00       35.56      6.77 o
  -1   8  13       89.14       99.91     12.39 o
   0   8  13      111.48      127.87     12.71 o
   1   8  13       88.39       92.70     11.48 o
   2   8  13       17.26       32.69      7.93 o
   3   8  13        7.50        9.22      6.45 o
   4   8  13       63.63       82.98     12.54 o
   5   8  13       48.93       66.99      9.90 o
   6   8  13      118.80      121.77     15.11 o
   7   8  13      335.49      314.25     26.55 o
   8   8  13       27.22       54.02      8.69 o
  -7   9  13       56.86       64.54     11.74 o
  -6   9  13       83.48      106.24     12.66 o
  -5   9  13      307.39      262.05     20.19 o
  -4   9  13      185.23      187.45     15.59 o
  -3   9  13        7.05       26.30      6.99 o
  -2   9  13       39.60       47.52      7.78 o
  -1   9  13      155.17      146.91     15.39 o
   0   9  13      204.90      201.11     15.90 o
   1   9  13      154.49      157.19     16.34 o
   2   9  13       37.77       46.09      9.30 o
   3   9  13        8.01       14.04      7.36 o
   4   9  13      183.17      178.81     15.70 o
   5   9  13      308.64      294.31     24.49 o
   6   9  13       85.83      113.39     12.31 o
   7   9  13       57.90       55.63      9.61 o
  -6  10  13      259.52      282.08     21.88 o
  -5  10  13       91.79       98.81     11.30 o
  -4  10  13      741.28      688.15     35.29 o
  -3  10  13       15.27       26.54      8.81 o
  -2  10  13      243.88      231.22     19.37 o
  -1  10  13       68.49       77.10      9.92 o
   0  10  13       94.98      105.56     12.55 o
   1  10  13       72.05       83.04     10.91 o
   2  10  13      243.02      236.14     20.22 o
   3  10  13       14.74       20.08      7.55 o
   4  10  13      749.99      653.95     37.35 o
   5  10  13       92.31       75.78      9.86 o
   6  10  13      261.75      204.93     17.90 o
  -5  11  13       15.13       19.30      8.60 o
  -4  11  13      465.22      467.79     28.42 o
  -3  11  13      147.14      135.76     14.49 o
  -2  11  13      826.46      749.91     37.01 o
  -1  11  13      411.83      427.99     26.81 o
   0  11  13        0.06       11.08      6.38 o
   1  11  13      422.96      398.97     27.74 o
   2  11  13      820.57      716.51     35.40 o
   3  11  13      144.28      121.91     12.27 o
   4  11  13      468.54      400.01     27.41 o
   5  11  13       13.80       28.42      6.89 o
  -4  12  13      252.45      276.40     22.24 o
  -3  12  13      345.94      302.30     23.57 o
  -2  12  13       20.24       33.84      7.52 o
  -1  12  13      235.33      252.89     19.31 o
   0  12  13       41.13       47.61      8.81 o
   1  12  13      236.85      237.67     20.44 o
   2  12  13       19.85       48.98      9.12 o
   3  12  13      347.29      347.44     23.60 o
   4  12  13      253.18      214.50     17.45 o
  -2  13  13       10.67       28.58      8.76 o
  -1  13  13      249.67      248.74     19.94 o
   0  13  13       15.18       27.86      7.70 o
   1  13  13      249.52      257.20     20.41 o
   2  13  13        8.80       24.93      8.08 o
   0   0  14      391.24      332.52     34.25 o
   1   0  14      445.76      422.23     19.93 o
   2   0  14     2127.51     1981.68     51.49 o
   3   0  14       52.39       73.16      9.93 o
   4   0  14      573.20      581.66     26.82 o
   5   0  14       18.19       13.02      7.25 o
   6   0  14      305.89      271.25     20.84 o
   7   0  14      282.24      312.26     26.35 o
   8   0  14      204.53      184.54     18.94 o
   9   0  14       60.19       75.43     14.43 o
  -9   1  14       87.88       91.49     12.17 o
  -8   1  14       25.60       26.21      8.41 o
  -7   1  14       11.21       26.14      6.85 o
  -6   1  14      596.41      538.56     30.33 o
  -5   1  14      417.55      432.82     23.14 o
  -4   1  14      713.63      662.45     28.55 o
  -3   1  14      111.01      125.14     12.34 o
  -2   1  14      128.09      109.58     10.29 o
  -1   1  14      177.32      171.49     13.67 o
   0   1  14       47.53       52.48      7.43 o
   1   1  14      187.43      188.89     13.53 o
   2   1  14      128.48      118.11     11.81 o
   3   1  14      112.77      126.77     12.29 o
   4   1  14      710.18      695.12     30.08 o
   5   1  14      419.15      415.26     25.19 o
   6   1  14      589.36      511.97     31.39 o
   7   1  14       13.88       26.17      7.93 o
   8   1  14       26.80       32.64     10.97 o
   9   1  14       88.12       83.87     16.39 o
  -9   2  14      114.64      123.25     14.85 o
  -8   2  14       37.86       55.86      9.55 o
  -7   2  14      212.59      167.90     15.70 o
  -6   2  14      114.63      118.47     11.18 o
  -5   2  14      285.14      319.67     19.77 o
  -4   2  14       30.07       32.67      6.16 o
  -3   2  14       12.32       21.00      5.03 o
  -2   2  14     1437.93     1363.26     32.76 o
  -1   2  14      495.17      427.29     21.88 o
   0   2  14       49.77       56.13      7.42 o
   1   2  14      482.44      423.26     24.11 o
   2   2  14     1439.86     1348.36     34.80 o
   3   2  14       13.84       21.43      6.22 o
   4   2  14       30.07       34.30      7.00 o
   5   2  14      287.89      294.58     19.21 o
   6   2  14      110.66      121.38     13.95 o
   7   2  14      215.04      174.34     19.12 o
   8   2  14       38.98       43.17      9.22 o
   9   2  14      110.91      110.23     18.78 o
  -9   3  14        6.91       20.13      9.94 o
  -8   3  14      146.49      152.21     15.54 o
  -7   3  14      420.31      460.69     30.23 o
  -6   3  14       36.01       46.99      7.74 o
  -5   3  14      484.35      506.10     25.70 o
  -4   3  14      598.52      592.14     22.81 o
  -3   3  14     1543.31     1480.42     33.78 o
  -2   3  14      102.20       66.08      8.73 o
  -1   3  14       53.22       57.32      7.80 o
   0   3  14       13.61       24.87      5.15 o
   1   3  14       52.95       49.00      8.25 o
   2   3  14      105.93       93.29     10.72 o
   3   3  14     1556.91     1421.87     37.96 o
   4   3  14      591.99      597.09     26.97 o
   5   3  14      481.20      441.31     26.62 o
   6   3  14       37.58       40.31      9.58 o
   7   3  14      412.12      349.55     28.61 o
   8   3  14      141.44      149.22     18.52 o
   9   3  14        6.18       40.57     10.93 o
  -9   4  14       17.40       50.87     10.79 o
  -8   4  14       80.09       68.99     11.26 o
  -7   4  14       46.71       48.55      8.34 o
  -6   4  14      206.96      225.72     15.58 o
  -5   4  14      861.10      872.63     30.83 o
  -4   4  14       31.92       42.85      7.01 o
  -3   4  14      586.46      599.05     25.53 o
  -2   4  14     1443.74     1312.17     34.41 o
  -1   4  14      611.63      578.23     23.60 o
   0   4  14      274.46      306.32     19.55 o
   1   4  14      617.01      571.47     30.61 o
   2   4  14     1433.08     1205.38     36.28 o
   3   4  14      584.91      546.03     25.82 o
   4   4  14       34.94       51.12      8.87 o
   5   4  14      843.10      778.44     34.48 o
   6   4  14      210.55      201.06     21.25 o
   7   4  14       45.55       53.18      9.01 o
   8   4  14       80.72       78.05     13.17 o
   9   4  14       17.14        4.66      9.61 o
  -9   5  14       87.24       93.77     13.93 o
  -8   5  14      135.50      189.18     18.87 o
  -7   5  14       55.81       72.44     10.37 o
  -6   5  14      118.95      151.87     13.12 o
  -5   5  14       93.85       96.26     10.94 o
  -4   5  14      247.00      272.27     19.94 o
  -3   5  14      473.17      443.46     23.92 o
  -2   5  14      884.61      966.32     31.44 o
  -1   5  14     1225.27     1192.10     30.37 o
   0   5  14      393.35      377.61     22.31 o
   1   5  14     1218.98     1093.15     35.11 o
   2   5  14      856.36      812.67     32.58 o
   3   5  14      468.66      455.30     25.52 o
   4   5  14      249.95      206.12     17.00 o
   5   5  14       88.55       67.49      9.58 o
   6   5  14      120.73       80.16     11.62 o
   7   5  14       55.57       58.83      9.59 o
   8   5  14      134.58      136.66     16.91 o
   9   5  14       86.98       97.35     18.60 o
  -8   6  14       13.50       34.46      9.01 o
  -7   6  14      399.41      373.53     30.07 o
  -6   6  14       31.10       48.64      7.65 o
  -5   6  14       59.96       66.03      9.13 o
  -4   6  14      249.45      266.88     19.67 o
  -3   6  14      546.53      538.17     27.08 o
  -2   6  14      865.64      908.24     34.74 o
  -1   6  14      415.98      450.57     25.89 o
   0   6  14      318.91      297.12     21.26 o
   1   6  14      429.29      378.50     25.34 o
   2   6  14      862.86      868.56     38.64 o
   3   6  14      553.30      498.76     29.24 o
   4   6  14      242.84      212.17     18.48 o
   5   6  14       61.62       78.32     11.24 o
   6   6  14       33.14       27.16      8.73 o
   7   6  14      404.58      333.00     25.76 o
   8   6  14       14.28       44.28     16.11 o
  -8   7  14        5.19       37.22      8.54 o
  -7   7  14       12.52       41.13     12.68 o
  -6   7  14       60.05       78.37      9.43 o
  -5   7  14      135.71      166.31     14.93 o
  -4   7  14       20.60       25.89      6.47 o
  -3   7  14      207.00      280.75     19.68 o
  -2   7  14       96.63       89.18     11.48 o
  -1   7  14      149.40      147.03     13.78 o
   0   7  14      237.71      225.46     18.12 o
   1   7  14      151.22      158.83     15.40 o
   2   7  14       96.03       91.18     11.64 o
   3   7  14      207.86      198.98     17.75 o
   4   7  14       18.63       32.62      7.44 o
   5   7  14      137.18      140.63     15.06 o
   6   7  14       62.08       44.35      8.96 o
   7   7  14       12.85       29.80      9.66 o
   8   7  14        4.57       10.98      8.88 o
  -7   8  14       72.82       84.12     12.31 o
  -6   8  14      139.81      151.89     13.46 o
  -5   8  14      705.55      777.81     37.49 o
  -4   8  14      296.98      265.21     20.30 o
  -3   8  14       55.99       54.81     10.24 o
  -2   8  14       28.44       30.21      7.61 o
  -1   8  14      538.39      479.31     27.94 o
   0   8  14      311.21      295.50     21.74 o
   1   8  14      536.49      508.80     28.70 o
   2   8  14       28.18       34.44      7.78 o
   3   8  14       56.21       45.65      7.85 o
   4   8  14      287.81      236.02     19.21 o
   5   8  14      708.42      628.03     37.06 o
   6   8  14      139.71      125.94     13.75 o
   7   8  14       72.45       62.25     10.89 o
  -7   9  14      327.05      385.50     27.44 o
  -6   9  14       49.69       51.86     11.67 o
  -5   9  14       14.47       41.83      7.92 o
  -4   9  14      293.82      319.20     21.33 o
  -3   9  14      766.12      735.02     39.10 o
  -2   9  14      566.08      552.57     30.56 o
  -1   9  14      201.66      200.29     17.35 o
   0   9  14        2.24       23.04      6.82 o
   1   9  14      204.87      192.37     17.05 o
   2   9  14      570.07      495.85     29.78 o
   3   9  14      754.19      633.32     34.67 o
   4   9  14      302.15      330.02     23.13 o
   5   9  14       13.59       29.68      8.02 o
   6   9  14       48.48       64.09     10.43 o
   7   9  14      330.35      280.91     24.97 o
  -6  10  14      118.09      155.96     15.97 o
  -5  10  14       54.89      101.99     10.80 o
  -4  10  14       11.68       32.91      8.03 o
  -3  10  14       87.13       95.38     12.16 o
  -2  10  14       62.35       58.95      8.43 o
  -1  10  14      168.49      191.31     17.73 o
   0  10  14     1402.20     1213.57     53.58 o
   1  10  14      173.16      177.10     16.08 o
   2  10  14       62.68       80.94     11.03 o
   3  10  14       84.95       91.57     11.63 o
   4  10  14       10.30       29.64      8.13 o
   5  10  14       54.11       58.54      9.08 o
   6  10  14      125.51      139.95     15.57 o
  -5  11  14      105.49      112.25     10.91 o
  -4  11  14       48.14       78.61     10.36 o
  -3  11  14       31.84       47.77      9.56 o
  -2  11  14      115.55      112.21     12.13 o
  -1  11  14       16.97       26.54      6.87 o
   0  11  14      102.66      112.82     13.42 o
   1  11  14       14.68       25.96      8.38 o
   2  11  14      114.73      119.23     11.87 o
   3  11  14       34.44       52.70      7.65 o
   4  11  14       45.94       59.58      8.45 o
   5  11  14      105.99       84.99     10.56 o
  -3  12  14       27.80       40.35      8.39 o
  -2  12  14       69.89       96.50     12.38 o
  -1  12  14      309.48      278.90     22.27 o
   0  12  14       26.80       52.26      9.53 o
   1  12  14      309.26      277.32     22.44 o
   2  12  14       67.30       68.52     15.92 o
   3  12  14       27.53       49.58      7.78 o
   1   0  15     1403.36     1350.57     32.57 o
   2   0  15      847.32      788.83     30.46 o
   3   0  15       58.29       73.36     10.00 o
   4   0  15      491.12      473.60     24.62 o
   5   0  15        0.30       11.54      6.34 o
   6   0  15     1073.12      982.91     39.41 o
   7   0  15      165.14      148.74     17.00 o
   8   0  15       36.21       67.64     11.11 o
   9   0  15      134.24      117.41     18.07 o
  -9   1  15       64.62       64.62     11.58 o
  -8   1  15       16.02       23.90      9.16 o
  -7   1  15       71.98       63.09     13.27 o
  -6   1  15      193.26      203.47     18.05 o
  -5   1  15       87.01      108.99     10.52 o
  -4   1  15     1221.13     1016.44     33.43 o
  -3   1  15        2.93        9.80      5.79 o
  -2   1  15      280.59      266.89     18.53 o
  -1   1  15      626.19      615.06     25.07 o
   0   1  15       10.28       11.21      4.93 o
   1   1  15      616.87      594.60     27.40 o
   2   1  15      259.65      248.32     17.88 o
   3   1  15        3.11        6.65      5.40 o
   4   1  15     1210.11     1052.28     35.94 o
   5   1  15       89.46      101.94     10.98 o
   6   1  15      196.85      200.56     19.56 o
   7   1  15       70.51       89.89     13.94 o
   8   1  15       13.45       26.89     10.91 o
   9   1  15       63.37      129.68     18.14 o
  -9   2  15       27.64       41.49     10.86 o
  -8   2  15      225.90      246.95     33.44 o
  -7   2  15      129.21      137.04     13.56 o
  -6   2  15      247.35      269.45     23.27 o
  -5   2  15      576.41      529.88     26.43 o
  -4   2  15      424.05      394.48     20.82 o
  -3   2  15       31.11       35.01      7.18 o
  -2   2  15     1738.53     1597.64     38.20 o
  -1   2  15       50.15       54.91      8.35 o
   0   2  15       11.33       20.21      6.29 o
   1   2  15       55.99       43.61      8.12 o
   2   2  15     1733.47     1535.89     42.92 o
   3   2  15       32.94       46.20      7.95 o
   4   2  15      435.62      420.82     24.40 o
   5   2  15      581.99      577.67     31.16 o
   6   2  15      240.09      271.74     21.48 o
   7   2  15      129.40      121.21     15.37 o
   8   2  15      229.39      246.59     25.47 o
   9   2  15       28.09       59.62     12.97 o
  -9   3  15       63.43       71.78     11.22 o
  -8   3  15       31.64       59.66      9.92 o
  -7   3  15      112.53      128.98     14.04 o
  -6   3  15      123.67      158.67     15.34 o
  -5   3  15        6.73       16.82      5.88 o
  -4   3  15      454.40      413.97     23.60 o
  -3   3  15       26.53       30.84      7.11 o
  -2   3  15      731.30      668.06     26.93 o
  -1   3  15       14.28       32.81      7.33 o
   0   3  15      488.12      475.40     24.65 o
   1   3  15       13.41       24.64      6.72 o
   2   3  15      733.93      624.14     28.21 o
   3   3  15       31.42       27.10      6.35 o
   4   3  15      461.40      392.14     22.88 o
   5   3  15        6.20       19.04      6.94 o
   6   3  15      128.08      123.45     15.97 o
   7   3  15      116.63      145.14     16.83 o
   8   3  15       31.02       45.27     10.21 o
   9   3  15       64.45       53.23     15.36 o
  -8   4  15      108.40      149.25     16.85 o
  -7   4  15       22.43       19.59     10.29 o
  -6   4  15      170.96      177.11     15.87 o
  -5   4  15       74.66       80.83      9.22 o
  -4   4  15      546.83      526.21     25.48 o
  -3   4  15      460.96      458.92     22.52 o
  -2   4  15       37.34       46.96      7.22 o
  -1   4  15      634.18      588.10     27.57 o
   0   4  15     1669.37     1501.88     38.72 o
   1   4  15      622.01      541.76     27.04 o
   2   4  15       38.84       47.77      8.79 o
   3   4  15      464.80      442.89     23.81 o
   4   4  15      542.70      471.94     28.00 o
   5   4  15       72.46       82.89     10.33 o
   6   4  15      178.16      171.77     18.36 o
   7   4  15       24.31       28.47      9.00 o
   8   4  15      106.73      143.50     18.29 o
  -8   5  15       52.40       80.58     13.06 o
  -7   5  15      149.79      158.24     16.50 o
  -6   5  15      349.62      343.72     23.37 o
  -5   5  15      129.94      140.80     14.46 o
  -4   5  15       28.15       28.80      7.52 o
  -3   5  15      315.09      332.86     20.82 o
  -2   5  15      123.22      137.92     12.46 o
  -1   5  15      936.35      849.29     35.27 o
   0   5  15       30.94       32.34      7.24 o
   1   5  15      929.24      781.79     36.85 o
   2   5  15      122.24      124.05     12.46 o
   3   5  15      316.03      301.77     20.60 o
   4   5  15       29.43       37.75      7.25 o
   5   5  15      126.39      118.48     12.13 o
   6   5  15      347.02      295.91     25.51 o
   7   5  15      144.48      134.30     19.17 o
   8   5  15       51.90       56.75     11.53 o
  -8   6  15      158.33      211.06     19.74 o
  -7   6  15      146.90      156.20     17.60 o
  -6   6  15       18.96       45.23      8.74 o
  -5   6  15       24.36       54.33      8.11 o
  -4   6  15      812.49      851.90     37.65 o
  -3   6  15      389.23      409.80     23.35 o
  -2   6  15      473.40      452.13     28.08 o
  -1   6  15       35.43       43.77      7.96 o
   0   6  15      244.08      226.50     18.34 o
   1   6  15       34.74       44.45     10.03 o
   2   6  15      455.73      410.80     27.12 o
   3   6  15      389.41      302.03     22.82 o
   4   6  15      816.21      724.57     36.38 o
   5   6  15       24.39       19.11      9.00 o
   6   6  15       18.49       45.18      9.08 o
   7   6  15      147.08      181.61     18.70 o
   8   6  15      158.58      215.78     24.68 o
  -7   7  15        3.77       40.77      9.27 o
  -6   7  15      695.45      625.00     33.58 o
  -5   7  15       56.95       88.36     11.09 o
  -4   7  15      329.33      334.30     24.05 o
  -3   7  15      212.23      239.67     17.16 o
  -2   7  15       62.18       61.77      9.35 o
  -1   7  15      323.79      320.14     21.55 o
   0   7  15        8.03       19.18      7.14 o
   1   7  15      332.22      305.68     21.69 o
   2   7  15       61.12       86.89     11.13 o
   3   7  15      216.95      203.73     18.33 o
   4   7  15      327.37      309.50     23.12 o
   5   7  15       60.96       77.45     10.55 o
   6   7  15      697.78      570.22     37.11 o
   7   7  15        4.35       34.12      9.93 o
  -7   8  15       55.31       53.25     10.51 o
  -6   8  15      118.47      132.16     14.20 o
  -5   8  15       87.35      133.71     13.66 o
  -4   8  15      239.45      274.59     20.12 o
  -3   8  15      289.29      333.89     24.80 o
  -2   8  15      438.52      400.40     26.53 o
  -1   8  15      117.79      113.02     12.98 o
   0   8  15      824.04      752.17     35.61 o
   1   8  15      120.98      109.38     12.55 o
   2   8  15      446.20      410.96     26.00 o
   3   8  15      292.42      258.77     19.93 o
   4   8  15      232.20      215.57     17.83 o
   5   8  15       85.36      101.62     13.45 o
   6   8  15      124.45      106.83     11.76 o
   7   8  15       56.91       76.96     11.21 o
  -6   9  15       58.13       74.92      9.26 o
  -5   9  15       32.41       43.78      9.18 o
  -4   9  15      113.04       99.08     12.34 o
  -3   9  15      240.29      228.38     20.14 o
  -2   9  15      156.46      173.87     14.94 o
  -1   9  15      169.90      172.55     17.19 o
   0   9  15        7.74       25.27      7.69 o
   1   9  15      167.87      136.90     13.38 o
   2   9  15      163.73      185.23     15.76 o
   3   9  15      245.39      216.70     18.48 o
   4   9  15      114.63      111.07     12.91 o
   5   9  15       32.39       43.58      8.34 o
   6   9  15       57.29       70.27      9.09 o
  -5  10  15       33.78       46.83      8.79 o
  -4  10  15       61.36       75.07     10.93 o
  -3  10  15      280.24      288.40     23.30 o
  -2  10  15      155.70      146.76     14.26 o
  -1  10  15      154.92      123.86     14.70 o
   0  10  15       34.73       55.46     10.65 o
   1  10  15      155.62      148.63     16.77 o
   2  10  15      149.53      123.72     13.56 o
   3  10  15      286.69      267.35     21.19 o
   4  10  15       62.35       69.77     10.38 o
   5  10  15       32.02       36.85     13.81 o
  -4  11  15       79.53      129.85     16.71 o
  -3  11  15        9.52       45.36      9.00 o
  -2  11  15       96.20       97.16     11.79 o
  -1  11  15       31.19       45.66      9.61 o
   0  11  15      115.37      119.84     13.17 o
   1  11  15       32.41       40.24      9.96 o
   2  11  15       95.97      107.67     12.98 o
   3  11  15        9.56       30.17      8.96 o
   4  11  15       77.01       89.97     10.27 o
  -2  12  15      118.86      148.15     14.48 o
  -1  12  15       24.34       19.34      9.28 o
   0  12  15        2.11       31.53      8.62 o
   1  12  15       24.37       36.79      8.48 o
   2  12  15      118.75      133.35     14.96 o
   0   0  16       43.49       91.56     15.04 o
   1   0  16        0.98       10.04      5.71 o
   2   0  16      223.82      232.03     17.29 o
   3   0  16      953.46      946.23     34.08 o
   4   0  16      262.68      258.30     18.21 o
   5   0  16       50.70       59.59     11.35 o
   6   0  16       35.38       36.58      7.61 o
   7   0  16       18.03       24.68     10.48 o
   8   0  16       43.98       49.66      9.48 o
  -8   1  16      207.19      195.23     19.70 o
  -7   1  16      516.42      397.92     30.65 o
  -6   1  16       52.67       76.45     11.76 o
  -5   1  16      978.92      969.31     35.94 o
  -4   1  16       77.21       83.22      9.99 o
  -3   1  16      118.49      102.04     11.54 o
  -2   1  16      421.82      420.04     23.74 o
  -1   1  16     1092.28      993.55     31.89 o
   0   1  16       83.30       70.26     12.20 o
   1   1  16     1076.47     1026.34     34.74 o
   2   1  16      421.26      418.68     23.70 o
   3   1  16      108.64      108.97     10.98 o
   4   1  16       76.08       81.70     10.23 o
   5   1  16      979.54      862.74     35.26 o
   6   1  16       53.31       73.14      9.94 o
   7   1  16      521.62      473.79     34.10 o
   8   1  16      208.39      186.65     18.73 o
  -8   2  16       66.61       94.84     12.87 o
  -7   2  16       55.52       76.44     11.20 o
  -6   2  16      285.33      292.92     22.25 o
  -5   2  16      249.86      229.10     16.32 o
  -4   2  16      241.72      215.33     16.63 o
  -3   2  16      300.63      298.69     19.85 o
  -2   2  16      416.37      386.93     23.28 o
  -1   2  16      638.43      578.32     24.70 o
   0   2  16     1302.21     1214.55     36.00 o
   1   2  16      624.33      512.51     26.34 o
   2   2  16      420.61      399.59     23.21 o
   3   2  16      300.95      298.87     19.59 o
   4   2  16      239.54      226.27     17.78 o
   5   2  16      252.74      221.34     18.96 o
   6   2  16      292.02      274.68     22.01 o
   7   2  16       56.51       65.51     11.49 o
   8   2  16       65.65       60.15      9.91 o
  -8   3  16      248.94      220.74     19.47 o
  -7   3  16       57.84       78.71     10.94 o
  -6   3  16       48.26       67.58      9.40 o
  -5   3  16      214.72      217.75     16.61 o
  -4   3  16      505.00      508.10     26.41 o
  -3   3  16       75.42       83.01     10.42 o
  -2   3  16     1214.12     1040.34     33.47 o
  -1   3  16       14.42       25.93      6.37 o
   0   3  16      582.55      511.38     26.08 o
   1   3  16       15.34       19.15      6.37 o
   2   3  16     1225.40     1049.77     34.06 o
   3   3  16       79.57       81.20     10.92 o
   4   3  16      513.57      455.95     28.22 o
   5   3  16      212.60      211.72     17.60 o
   6   3  16       48.48       55.40      9.81 o
   7   3  16       56.55       65.38     11.47 o
   8   3  16      252.32      223.95     23.21 o
  -8   4  16       45.79       88.73     12.84 o
  -7   4  16      129.49      136.08     17.35 o
  -6   4  16      170.74      186.73     19.05 o
  -5   4  16      245.86      286.75     20.79 o
  -4   4  16      258.02      247.62     18.42 o
  -3   4  16        7.46       26.39      5.56 o
  -2   4  16      239.37      240.16     18.45 o
  -1   4  16      112.35      110.63     11.66 o
   0   4  16       24.11       25.08      6.72 o
   1   4  16      118.36      115.13     12.28 o
   2   4  16      235.76      266.35     18.77 o
   3   4  16        7.18       10.35      6.17 o
   4   4  16      252.34      237.15     19.19 o
   5   4  16      248.80      269.31     20.03 o
   6   4  16      171.70      192.75     19.85 o
   7   4  16      125.41      102.75     13.80 o
   8   4  16       45.92       54.60     11.59 o
  -8   5  16        8.92       16.67      9.43 o
  -7   5  16       41.84       55.66     11.01 o
  -6   5  16       15.83       28.96      9.50 o
  -5   5  16      376.46      398.11     26.85 o
  -4   5  16      359.52      356.06     25.28 o
  -3   5  16      172.67      194.28     15.11 o
  -2   5  16      253.33      256.26     19.55 o
  -1   5  16      158.29      161.50     15.19 o
   0   5  16       29.25       28.59      7.99 o
   1   5  16      152.52      136.84     15.03 o
   2   5  16      241.18      207.62     19.01 o
   3   5  16      170.19      159.59     16.79 o
   4   5  16      364.04      295.00     20.57 o
   5   5  16      374.92      354.98     22.72 o
   6   5  16       15.30       31.27      7.68 o
   7   5  16       40.28       61.53     11.30 o
   8   5  16        9.65       35.74     10.22 o
  -7   6  16      145.81      132.84     16.33 o
  -6   6  16      365.39      389.04     27.86 o
  -5   6  16       75.01      116.74     12.52 o
  -4   6  16      103.55      128.32     12.45 o
  -3   6  16      188.00      227.85     17.43 o
  -2   6  16      108.35      114.76     13.53 o
  -1   6  16       86.48       96.81     11.03 o
   0   6  16      419.28      352.58     23.84 o
   1   6  16       87.48       99.90     13.13 o
   2   6  16      112.55      118.88     13.43 o
   3   6  16      180.16      180.19     17.59 o
   4   6  16      101.36      112.83     13.19 o
   5   6  16       70.88       70.30      9.79 o
   6   6  16      362.68      318.79     26.93 o
   7   6  16      144.49      127.61     15.17 o
  -7   7  16       27.81       59.35     12.18 o
  -6   7  16      216.43      242.80     18.01 o
  -5   7  16      179.31      213.19     17.37 o
  -4   7  16      650.92      654.79     35.30 o
  -3   7  16      118.31      114.43     13.82 o
  -2   7  16     1280.70     1123.44     48.74 o
  -1   7  16      706.59      620.26     34.36 o
   0   7  16       40.71       36.44      7.62 o
   1   7  16      694.62      597.46     32.15 o
   2   7  16     1290.20     1100.94     44.74 o
   3   7  16      120.53      111.74     13.35 o
   4   7  16      645.21      626.18     34.01 o
   5   7  16      179.65      124.76     13.37 o
   6   7  16      216.86      231.59     21.94 o
   7   7  16       27.19       44.65     10.18 o
  -6   8  16      145.15      156.73     14.54 o
  -5   8  16      285.45      327.36     22.83 o
  -4   8  16      362.54      373.51     27.83 o
  -3   8  16       89.70      116.39     13.92 o
  -2   8  16       94.71       90.75     12.45 o
  -1   8  16      346.82      324.77     24.13 o
   0   8  16       93.26       82.18     10.32 o
   1   8  16      337.99      323.68     22.70 o
   2   8  16       98.79      108.09     12.29 o
   3   8  16       89.52       80.78     10.39 o
   4   8  16      359.32      310.59     20.96 o
   5   8  16      280.33      235.03     20.33 o
   6   8  16      141.64      151.45     16.15 o
  -5   9  16      105.43      135.69     12.74 o
  -4   9  16       50.08       62.65     10.09 o
  -3   9  16       92.95       93.34     15.14 o
  -2   9  16      260.34      267.79     21.38 o
  -1   9  16      283.34      265.96     21.91 o
   0   9  16       22.58       49.96      9.93 o
   1   9  16      286.05      275.98     19.66 o
   2   9  16      252.24      272.47     20.37 o
   3   9  16       88.15       84.19     11.03 o
   4   9  16       50.72       64.02      9.85 o
   5   9  16      105.77      133.03     17.86 o
  -4  10  16       50.35      107.60     12.61 o
  -3  10  16       70.74       74.76     10.51 o
  -2  10  16       68.26       70.42     13.21 o
  -1  10  16      372.42      390.35     27.67 o
   0  10  16       78.21       96.36     14.69 o
   1  10  16      378.52      376.61     28.35 o
   2  10  16       68.26       95.96     10.87 o
   3  10  16       71.60       88.96     13.34 o
   4  10  16       47.98       83.75     10.49 o
  -3  11  16      310.12      344.55     26.17 o
  -2  11  16      209.11      235.48     20.08 o
  -1  11  16      331.26      310.82     24.36 o
   0  11  16        1.67       18.15      8.69 o
   1  11  16      328.02      306.71     24.57 o
   2  11  16      211.10      228.15     20.49 o
   3  11  16      312.28      292.47     21.08 o
   1   0  17     2731.26     2439.97     65.81 o
   2   0  17       42.23       52.68      8.55 o
   3   0  17      291.84      257.44     17.99 o
   4   0  17       91.11      109.88     10.86 o
   5   0  17      216.05      202.02     16.92 o
   6   0  17       37.97       43.85      8.45 o
   7   0  17        7.87       35.71      8.73 o
   8   0  17       52.59       74.38     11.32 o
  -8   1  17       83.33      124.89     15.49 o
  -7   1  17      210.03      185.81     19.96 o
  -6   1  17      122.67      155.34     15.31 o
  -5   1  17       10.60       35.15      8.88 o
  -4   1  17      117.48      109.56      9.74 o
  -3   1  17      673.25      604.30     29.24 o
  -2   1  17      141.89      171.82     15.14 o
  -1   1  17      856.93      698.18     35.45 o
   0   1  17      478.20      447.43     25.34 o
   1   1  17      848.65      751.38     31.44 o
   2   1  17      150.91      158.32     14.15 o
   3   1  17      674.94      667.57     30.96 o
   4   1  17      111.56      108.30     12.52 o
   5   1  17       11.75       22.58      6.65 o
   6   1  17      123.48      142.14     14.50 o
   7   1  17      214.57      184.61     19.44 o
   8   1  17       80.93      100.88     12.33 o
  -8   2  17       74.60       87.62     12.55 o
  -7   2  17       49.72       65.26      7.72 o
  -6   2  17      377.55      367.04     25.39 o
  -5   2  17        2.22       11.19      6.26 o
  -4   2  17      160.50      162.66     14.13 o
  -3   2  17       13.86       37.52      6.77 o
  -2   2  17       43.40       73.37     11.41 o
  -1   2  17      296.63      282.30     21.79 o
   0   2  17       88.94       93.03     10.91 o
   1   2  17      290.61      283.59     18.53 o
   2   2  17       44.30       53.70      8.12 o
   3   2  17       13.48       20.68      6.16 o
   4   2  17      161.81      173.14     15.48 o
   5   2  17        1.97       14.36      6.16 o
   6   2  17      372.02      335.88     28.14 o
   7   2  17       49.37       57.06     10.31 o
   8   2  17       75.28       76.31     11.48 o
  -8   3  17      105.04      123.93     16.15 o
  -7   3  17       22.48       53.50      9.27 o
  -6   3  17        4.94       23.64      6.90 o
  -5   3  17       25.41       35.05      8.41 o
  -4   3  17       95.85      108.98     10.87 o
  -3   3  17      137.53      158.87     13.71 o
  -2   3  17      355.64      328.76     23.62 o
  -1   3  17      344.00      342.25     22.11 o
   0   3  17      356.51      319.77     20.66 o
   1   3  17      345.84      336.35     21.55 o
   2   3  17      371.60      334.38     20.65 o
   3   3  17      133.03      153.90     14.48 o
   4   3  17       95.92       83.09     11.08 o
   5   3  17       25.40       45.27      7.85 o
   6   3  17        5.05       -4.19      6.92 o
   7   3  17       24.40       35.95     11.10 o
   8   3  17      106.29       89.89     17.69 o
  -7   4  17       84.45       93.03     12.74 o
  -6   4  17       82.74       85.74     11.70 o
  -5   4  17      140.20      168.78     14.78 o
  -4   4  17      240.74      267.93     21.08 o
  -3   4  17       48.33       50.58      8.53 o
  -2   4  17        9.57       38.49      6.92 o
  -1   4  17      530.20      506.99     30.46 o
   0   4  17      302.48      267.78     18.67 o
   1   4  17      529.07      510.38     27.14 o
   2   4  17       10.17       27.38      6.62 o
   3   4  17       49.57       60.11      9.16 o
   4   4  17      242.85      193.12     17.02 o
   5   4  17      143.10      137.52     13.08 o
   6   4  17       84.67       65.52     10.48 o
   7   4  17       80.89       93.50     11.24 o
  -7   5  17      317.33      320.23     27.46 o
  -6   5  17        5.33       13.04     10.11 o
  -5   5  17      282.41      298.10     22.58 o
  -4   5  17       44.47       63.86      9.62 o
  -3   5  17      507.93      484.48     32.75 o
  -2   5  17       90.88       95.68     11.46 o
  -1   5  17      239.37      223.13     18.19 o
   0   5  17      589.67      555.04     31.94 o
   1   5  17      238.85      274.83     21.61 o
   2   5  17       91.24      105.00     13.42 o
   3   5  17      507.89      510.62     31.38 o
   4   5  17       42.97       47.22      8.91 o
   5   5  17      285.81      246.45     18.67 o
   6   5  17        6.10        7.69      9.13 o
   7   5  17      319.69      283.60     26.50 o
  -7   6  17       32.27       38.23      9.76 o
  -6   6  17       14.46       36.10     13.47 o
  -5   6  17       26.40       48.78     11.48 o
  -4   6  17       47.17       37.41      8.60 o
  -3   6  17      347.98      336.16     24.26 o
  -2   6  17       94.16      104.60     12.40 o
  -1   6  17      149.75      186.14     15.00 o
   0   6  17       26.01       23.40      7.11 o
   1   6  17      144.65      164.51     16.99 o
   2   6  17       94.12      115.00     13.99 o
   3   6  17      353.19      303.85     23.02 o
   4   6  17       48.08       41.32      7.92 o
   5   6  17       25.40       26.67      8.26 o
   6   6  17       13.60       19.54      7.76 o
   7   6  17       31.17       60.15     10.54 o
  -6   7  17       82.31       84.99     16.62 o
  -5   7  17       56.18       63.19     11.99 o
  -4   7  17       50.44       50.21      8.65 o
  -3   7  17        9.94       46.47      8.49 o
  -2   7  17       89.91       83.12     13.81 o
  -1   7  17       12.47       17.19      7.06 o
   0   7  17        4.90        0.26      6.46 o
   1   7  17       13.24       31.66      7.44 o
   2   7  17       90.10       94.28     10.99 o
   3   7  17        8.58       27.05      7.79 o
   4   7  17       49.97       59.70      8.87 o
   5   7  17       55.65       60.74      8.37 o
   6   7  17       81.22       65.93     11.67 o
  -5   8  17      115.94      133.96     15.17 o
  -4   8  17       67.06       68.54     10.94 o
  -3   8  17       96.30       94.51     13.11 o
  -2   8  17       40.35       39.61      8.03 o
  -1   8  17      176.57      165.64     18.36 o
   0   8  17      376.11      336.74     24.96 o
   1   8  17      171.07      172.69     14.71 o
   2   8  17       40.46       48.54      7.66 o
   3   8  17       96.27       84.22      9.98 o
   4   8  17       71.07       86.43     13.06 o
   5   8  17      116.20      100.19     12.19 o
  -4   9  17       77.03       72.07     11.49 o
  -3   9  17      464.03      443.73     31.91 o
  -2   9  17      261.98      268.68     24.06 o
  -1   9  17      109.70      120.87     12.89 o
   0   9  17        0.95       22.45      9.94 o
   1   9  17      105.91       84.86     10.81 o
   2   9  17      262.68      217.85     17.20 o
   3   9  17      464.83      418.24     26.28 o
   4   9  17       79.35       71.90     14.17 o
  -3  10  17       41.43       61.22     13.03 o
  -2  10  17        2.67       19.30      8.29 o
  -1  10  17      323.13      295.62     23.37 o
   0  10  17       10.58       25.99      7.64 o
   1  10  17      329.04      323.48     25.65 o
   2  10  17        2.95       36.67     10.93 o
   3  10  17       42.24       62.84      8.57 o
   0  11  17       35.12       56.77      9.50 o
   0   0  18       85.70      119.37     18.60 o
   1   0  18     1263.93     1014.29     42.96 o
   2   0  18       15.63       27.15      7.14 o
   3   0  18        1.42       19.00      6.07 o
   4   0  18       27.80       43.95      7.27 o
   5   0  18       96.41      112.23     11.33 o
   6   0  18       15.63       14.25      9.11 o
   7   0  18       17.77       29.69      9.00 o
  -7   1  18      370.38      350.14     27.94 o
  -6   1  18       30.74       52.70      8.81 o
  -5   1  18       60.21       65.61      9.16 o
  -4   1  18       38.49       45.19      8.33 o
  -3   1  18      645.81      632.36     30.40 o
  -2   1  18       30.13       43.35      7.16 o
  -1   1  18        2.13       10.94      6.89 o
   0   1  18      416.34      383.22     26.24 o
   1   1  18        1.28       11.46      5.59 o
   2   1  18       30.15       40.32      7.50 o
   3   1  18      636.60      591.44     29.68 o
   4   1  18       37.68       43.52      7.86 o
   5   1  18       59.81       50.18     11.94 o
   6   1  18       31.06       63.70      9.64 o
   7   1  18      378.63      325.94     27.13 o
  -7   2  18      420.94      415.07     31.53 o
  -6   2  18      248.30      293.45     22.47 o
  -5   2  18      102.46      110.54     11.66 o
  -4   2  18      103.32      126.40     12.42 o
  -3   2  18      107.60      126.57     12.49 o
  -2   2  18      305.20      269.96     21.64 o
  -1   2  18      422.55      424.31     28.02 o
   0   2  18      263.56      250.70     18.89 o
   1   2  18      425.16      432.07     23.87 o
   2   2  18      305.97      281.10     19.34 o
   3   2  18      111.18      106.03     11.27 o
   4   2  18       99.14      132.66     14.25 o
   5   2  18      106.87       93.84     10.97 o
   6   2  18      248.00      257.22     23.92 o
   7   2  18      422.96      356.15     28.68 o
  -7   3  18      365.10      382.21     27.12 o
  -6   3  18       53.93       55.26     12.89 o
  -5   3  18        4.11        6.12      6.07 o
  -4   3  18      306.63      330.89     21.73 o
  -3   3  18      262.95      247.43     19.15 o
  -2   3  18      457.53      401.53     26.24 o
  -1   3  18       42.29       39.60      8.26 o
   0   3  18       83.56       77.07      9.80 o
   1   3  18       47.82       50.10      8.56 o
   2   3  18      454.73      417.67     23.45 o
   3   3  18      268.25      264.76     19.13 o
   4   3  18      307.87      325.94     23.96 o
   5   3  18        4.30       18.25      6.63 o
   6   3  18       53.56       78.27     11.10 o
   7   3  18      362.06      334.06     27.81 o
  -7   4  18       59.90       62.64     15.74 o
  -6   4  18       27.62       39.06     10.29 o
  -5   4  18       88.80       98.31     11.08 o
  -4   4  18      177.57      200.97     17.25 o
  -3   4  18      144.97      137.77     13.38 o
  -2   4  18      119.03      108.40     14.18 o
  -1   4  18      473.59      423.25     27.29 o
   0   4  18      116.73      114.29     12.68 o
   1   4  18      481.30      463.85     28.20 o
   2   4  18      117.45      133.83     12.16 o
   3   4  18      145.63      125.92     12.93 o
   4   4  18      175.07      171.16     14.98 o
   5   4  18       84.56      111.04     10.80 o
   6   4  18       29.71       33.69      8.52 o
   7   4  18       59.72       70.59     11.09 o
  -6   5  18       20.29       52.21     10.96 o
  -5   5  18        5.22       25.19      8.68 o
  -4   5  18        7.69       10.70      7.36 o
  -3   5  18       50.98       69.48     11.46 o
  -2   5  18      421.14      391.76     26.64 o
  -1   5  18       14.17       22.75      6.92 o
   0   5  18      362.71      378.58     26.32 o
   1   5  18       14.27       29.82      8.38 o
   2   5  18      405.36      342.01     24.99 o
   3   5  18       50.39       44.43      8.67 o
   4   5  18        8.82       24.52      7.97 o
   5   5  18        5.41       19.15      7.18 o
   6   5  18       21.58       38.94     10.05 o
  -6   6  18       29.09       54.22     12.82 o
  -5   6  18       87.20       86.44     15.58 o
  -4   6  18        4.48       10.22      7.53 o
  -3   6  18      112.00      105.18     14.05 o
  -2   6  18      217.39      247.27     19.95 o
  -1   6  18      219.53      213.43     18.60 o
   0   6  18       64.96       80.39     10.29 o
   1   6  18      218.80      211.37     18.55 o
   2   6  18      216.86      204.80     18.40 o
   3   6  18      114.87      121.77     13.85 o
   4   6  18        4.70       22.19      7.49 o
   5   6  18       89.71       93.86     11.98 o
   6   6  18       28.51       39.91      9.00 o
  -5   7  18       52.74       88.46     12.33 o
  -4   7  18       89.87      105.02     15.03 o
  -3   7  18       95.82      118.16     12.06 o
  -2   7  18      282.76      271.15     20.46 o
  -1   7  18       48.74       63.10      9.20 o
   0   7  18       52.71       71.18      8.93 o
   1   7  18       45.11       66.60      9.45 o
   2   7  18      287.23      281.48     22.30 o
   3   7  18       94.58       89.99     11.23 o
   4   7  18       87.39       74.60     13.23 o
   5   7  18       52.64       73.38     10.81 o
  -4   8  18      108.54      136.15     17.00 o
  -3   8  18      255.41      305.20     24.30 o
  -2   8  18      161.70      174.54     17.07 o
  -1   8  18       11.23       21.97      7.38 o
   0   8  18       21.59       34.46      8.27 o
   1   8  18       12.91       36.63      7.81 o
   2   8  18      162.64      178.99     15.10 o
   3   8  18      254.47      244.50     18.52 o
   4   8  18      110.43      119.80     12.05 o
  -3   9  18        8.15       18.23     11.82 o
  -2   9  18      180.74      179.57     18.18 o
  -1   9  18       27.46       26.41      7.45 o
   0   9  18      319.62      365.46     26.75 o
   1   9  18       29.09       37.60      7.86 o
   2   9  18      174.53      154.29     12.86 o
   3   9  18        7.95       22.96      7.48 o
  -1  10  18       67.44       68.95      9.49 o
   0  10  18        0.67       13.15      6.96 o
   1  10  18       67.95       77.68      9.59 o
   1   0  19      197.13      226.82     20.13 o
   2   0  19      243.89      246.15     19.40 o
   3   0  19        5.67       22.41      7.07 o
   4   0  19       93.03       80.52     10.31 o
   5   0  19      105.38       96.74     10.39 o
   6   0  19      106.97       97.93     13.37 o
  -6   1  19       10.71       32.95      9.03 o
  -5   1  19       25.18       44.08      7.86 o
  -4   1  19       85.36      105.10     12.07 o
  -3   1  19      135.08      121.62     11.37 o
  -2   1  19      184.23      168.71     16.41 o
  -1   1  19      132.74      149.95     15.91 o
   0   1  19      163.32      176.76     16.14 o
   1   1  19      133.48      164.00     15.55 o
   2   1  19      190.28      166.45     14.56 o
   3   1  19      135.19      110.02     11.67 o
   4   1  19       84.03       86.18     10.43 o
   5   1  19       25.65       51.26      9.34 o
   6   1  19       11.69        8.83      8.12 o
  -6   2  19       31.83       48.37     11.60 o
  -5   2  19       69.22       85.50      9.40 o
  -4   2  19       34.46       63.96      8.07 o
  -3   2  19       29.48       34.39      8.91 o
  -2   2  19       20.40       29.74      7.61 o
  -1   2  19       50.97       50.99      9.71 o
   0   2  19        1.09       19.77      7.25 o
   1   2  19       52.53       62.36      9.85 o
   2   2  19       19.36       37.93      6.85 o
   3   2  19       27.23       48.44      8.07 o
   4   2  19       35.08       50.09      8.63 o
   5   2  19       68.26       87.07     13.13 o
   6   2  19       31.62       51.13      9.25 o
  -6   3  19       88.14       86.04     14.55 o
  -5   3  19       40.78       44.39      9.87 o
  -4   3  19      120.75      140.20     15.07 o
  -3   3  19      160.12      155.52     16.64 o
  -2   3  19      210.44      172.57     16.69 o
  -1   3  19       68.95       80.22     11.09 o
   0   3  19      140.91      140.90     14.91 o
   1   3  19       68.78       70.32      9.20 o
   2   3  19      205.88      238.52     16.67 o
   3   3  19      152.82      147.48     14.25 o
   4   3  19      122.38      114.66     12.70 o
   5   3  19       41.43       45.55      7.76 o
   6   3  19       91.09      121.61     15.05 o
  -6   4  19       24.16       40.84      9.36 o
  -5   4  19       30.49       34.16      8.24 o
  -4   4  19       27.03       41.16      8.44 o
  -3   4  19       50.88       60.85     10.05 o
  -2   4  19      284.82      275.66     23.44 o
  -1   4  19      336.82      362.66     28.61 o
   0   4  19       19.35       19.18      8.86 o
   1   4  19      334.28      323.13     24.34 o
   2   4  19      287.29      331.48     22.66 o
   3   4  19       50.58       43.28      9.01 o
   4   4  19       26.82       29.32      9.97 o
   5   4  19       31.61       33.43      8.64 o
   6   4  19       23.42       43.56      9.98 o
  -5   5  19       86.45       97.38     11.51 o
  -4   5  19       85.94      128.96     19.79 o
  -3   5  19       76.28       85.24     13.37 o
  -2   5  19      117.60      116.09     13.30 o
  -1   5  19        3.64       17.53      7.21 o
   0   5  19      151.65      166.99     15.66 o
   1   5  19        3.90       24.01      7.15 o
   2   5  19      118.31      104.87     12.87 o
   3   5  19       81.71       72.13     10.38 o
   4   5  19       87.52      106.02     11.71 o
   5   5  19       84.49       88.57     14.37 o
  -5   6  19       27.15       41.14     10.96 o
  -4   6  19       68.77       79.24     11.48 o
  -3   6  19      115.62      119.36     15.24 o
  -2   6  19      106.55      132.90     16.07 o
  -1   6  19      115.70      133.89     13.32 o
   0   6  19      192.02      200.12     17.21 o
   1   6  19      115.79       88.34     11.39 o
   2   6  19      104.79      114.04     13.24 o
   3   6  19      113.43      132.51     13.71 o
   4   6  19       66.96       89.56     10.38 o
   5   6  19       27.30       36.66      8.31 o
  -4   7  19       11.00       32.56      9.48 o
  -3   7  19      479.20      510.81     37.07 o
  -2   7  19       17.80       38.36      8.65 o
  -1   7  19      174.93      145.23     14.68 o
   0   7  19       18.93       27.30      8.11 o
   1   7  19      174.39      151.60     14.20 o
   2   7  19       16.56       16.45      7.18 o
   3   7  19      475.00      444.51     29.04 o
   4   7  19       10.65       35.03      8.54 o
  -3   8  19        5.93       34.46      9.26 o
  -2   8  19        6.43       20.89      8.06 o
  -1   8  19      348.93      362.25     26.52 o
   0   8  19       15.74       20.42      7.30 o
   1   8  19      349.71      383.45     27.59 o
   2   8  19        6.93       23.23     10.79 o
   3   8  19        6.00        3.99      7.06 o
  -1   9  19       90.76      104.96     10.46 o
   0   9  19        5.71       30.54      7.17 o
   1   9  19       86.71      122.20     17.57 o
   0   0  20     1184.46     1013.86     61.31 o
   1   0  20        1.32       12.92      6.61 o
   2   0  20      138.03      135.41     13.94 o
   3   0  20      242.26      215.11     18.01 o
   4   0  20      172.00      190.14     19.14 o
   5   0  20       87.91      120.18     12.13 o
   6   0  20       34.14       60.45      9.76 o
  -6   1  20       22.53       33.71      8.19 o
  -5   1  20       97.42       93.42     14.15 o
  -4   1  20       81.06      114.13     10.62 o
  -3   1  20       52.53       86.12      9.85 o
  -2   1  20      439.78      426.60     28.63 o
  -1   1  20      402.25      399.33     27.39 o
   0   1  20        6.13       28.23      7.11 o
   1   1  20      400.50      357.62     24.31 o
   2   1  20      434.11      458.97     28.29 o
   3   1  20       52.39       57.73      8.76 o
   4   1  20       80.43       98.31      9.84 o
   5   1  20       98.48      102.11     10.86 o
   6   1  20       23.45       29.60      9.24 o
  -5   2  20       78.56      102.66     13.86 o
  -4   2  20      165.35      183.12     14.75 o
  -3   2  20       26.76       24.81      7.94 o
  -2   2  20       43.13       50.95      9.05 o
  -1   2  20      316.82      281.60     22.20 o
   0   2  20      320.26      317.44     23.87 o
   1   2  20      318.02      292.19     20.52 o
   2   2  20       41.88       53.54      7.24 o
   3   2  20       26.85       48.69      8.56 o
   4   2  20      167.00      170.32     15.49 o
   5   2  20       80.09       75.57      9.15 o
  -5   3  20       54.57       74.83     10.66 o
  -4   3  20       22.13       66.48     12.36 o
  -3   3  20       39.53       42.08     12.69 o
  -2   3  20       92.68       97.78     12.62 o
  -1   3  20      262.96      272.99     24.02 o
   0   3  20       27.94       34.37     10.37 o
   1   3  20      262.76      285.33     20.08 o
   2   3  20       93.35      117.41     10.79 o
   3   3  20       42.08       49.06      7.90 o
   4   3  20       20.54       40.37      9.88 o
   5   3  20       54.64       72.76      9.28 o
  -5   4  20       36.97       48.85      8.95 o
  -4   4  20       17.84       45.92      9.63 o
  -3   4  20      112.70      115.22     13.77 o
  -2   4  20        9.42       26.65     10.49 o
  -1   4  20      184.15      192.44     19.02 o
   0   4  20      424.57      467.64     30.82 o
   1   4  20      184.01      208.85     15.84 o
   2   4  20        9.00       19.81      7.58 o
   3   4  20      112.00      106.67     12.45 o
   4   4  20       17.50       29.98      7.53 o
   5   4  20       35.49       29.96      9.13 o
  -4   5  20       75.01       91.57     12.67 o
  -3   5  20       31.11       50.75      9.70 o
  -2   5  20      494.02      517.59     32.11 o
  -1   5  20      105.21       92.81     12.53 o
   0   5  20      221.32      225.75     20.55 o
   1   5  20      105.09      106.38     12.65 o
   2   5  20      495.96      552.01     33.46 o
   3   5  20       30.22       50.84      8.99 o
   4   5  20       75.49       96.58     12.13 o
  -4   6  20      145.08      174.65     16.59 o
  -3   6  20       12.64       32.28      8.38 o
  -2   6  20      187.47      180.44     22.88 o
  -1   6  20        4.66       23.42      7.86 o
   0   6  20      213.06      231.25     19.76 o
   1   6  20        4.19        7.96      6.85 o
   2   6  20      188.99      214.50     18.43 o
   3   6  20       12.69       23.93      7.48 o
   4   6  20      142.86      117.84     12.45 o
  -2   7  20       98.92       99.92     13.94 o
  -1   7  20       71.95       97.59     10.70 o
   0   7  20      410.87      447.80     30.11 o
   1   7  20       73.67       70.74      8.62 o
   2   7  20      101.28      113.34     12.28 o
   0   8  20        8.79       21.33     10.78 o
   1   0  21      104.26      115.66     13.03 o
   2   0  21       48.62       42.04      8.72 o
   3   0  21       32.15       35.52      8.57 o
   4   0  21       38.78       45.51      7.77 o
   5   0  21       19.56       36.76      8.15 o
  -4   1  21      475.52      447.31     29.91 o
  -3   1  21       53.97       69.32      9.88 o
  -2   1  21       98.71      100.60     11.06 o
  -1   1  21      141.76      155.41     15.97 o
   0   1  21       20.95       41.18      7.29 o
   1   1  21      142.43      163.53     14.85 o
   2   1  21      103.02       85.72     10.57 o
   3   1  21       54.93       62.54     10.55 o
   4   1  21      467.32      446.04     29.06 o
  -4   2  21      286.78      277.90     25.33 o
  -3   2  21      181.85      189.98     16.71 o
  -2   2  21      186.65      176.54     18.08 o
  -1   2  21      237.15      196.88     17.85 o
   0   2  21        0.25        9.17      6.99 o
   1   2  21      232.60      222.53     17.29 o
   2   2  21      186.87      180.65     15.33 o
   3   2  21      179.78      188.37     15.57 o
   4   2  21      290.71      275.65     20.80 o
  -4   3  21      163.04      174.04     17.53 o
  -3   3  21      123.31      129.73     16.11 o
  -2   3  21      113.40      117.30     14.11 o
  -1   3  21      461.01      422.87     30.77 o
   0   3  21      215.43      211.83     20.48 o
   1   3  21      451.54      416.49     26.50 o
   2   3  21      112.38      139.72     13.62 o
   3   3  21      124.07      139.68     13.84 o
   4   3  21      166.71      177.76     14.74 o
  -3   4  21        4.74       15.03      8.50 o
  -2   4  21       82.85       93.28     12.13 o
  -1   4  21        0.09       25.37     11.34 o
   0   4  21       20.11       17.73      7.26 o
   1   4  21        0.06       17.54      6.85 o
   2   4  21       85.80       86.03     10.07 o
   3   4  21        4.41       14.71      7.27 o
  -3   5  21       24.77       36.25      8.59 o
  -2   5  21      163.62      169.32     18.24 o
  -1   5  21        3.11        8.39      7.72 o
   0   5  21       30.78       27.65      9.33 o
   1   5  21        3.31       30.98      8.61 o
   2   5  21      162.67      173.65     16.05 o
   3   5  21       27.16       34.31      7.40 o
  -2   6  21       61.60       78.70     11.51 o
  -1   6  21       71.81      116.95     14.07 o
   0   6  21      509.07      517.96     35.41 o
   1   6  21       69.94       74.37     11.02 o
   2   6  21       61.01       66.78     11.11 o
   0   0  22     1023.23     1030.44     64.30 o
   1   0  22        0.47        4.18      6.75 o
   2   0  22       31.84       49.09      8.66 o
   3   0  22      315.19      351.26     26.21 o
  -3   1  22       94.29       94.71     15.02 o
  -2   1  22       44.46       46.07     15.05 o
  -1   1  22       10.93        6.52      7.35 o
   0   1  22      105.88      108.90     12.44 o
   1   1  22        9.94       17.02      6.87 o
   2   1  22       44.22       55.54      9.38 o
   3   1  22       93.38      105.40     10.73 o
  -3   2  22      293.12      300.26     26.08 o
  -2   2  22       76.89      111.88     13.22 o
  -1   2  22       36.62       73.99     10.93 o
   0   2  22       30.27       47.54      9.13 o
   1   2  22       37.98       62.75      7.82 o
   2   2  22       80.03       88.62      9.37 o
   3   2  22      295.29      319.32     25.78 o
  -2   3  22       23.66       30.92     10.47 o
  -1   3  22       69.17       58.59     12.10 o
   0   3  22      109.07      118.11     12.54 o
   1   3  22       72.65       98.95     11.74 o
   2   3  22       25.02       32.27      8.63 o
  -1   4  22      200.51      188.66     18.24 o
   0   4  22      336.32      298.03     25.08 o
   1   4  22      196.03      216.02     17.64 o
 
